# Supplementary material for: Bis(2,2′-bipyridine-κ2 N,N′)(4-methyl­benzoato-κ2 O,O′)copper(II) iodide hemihydrate
Source: Acta Crystallogr Sect E Struct Rep Online. 2008 Aug 6;64(Pt 9):m1111–2. doi: 10.1107/S1600536808024252 (PMC2960663; doi:10.1107/S1600536808024252)
Supplement: Supplementary file 1 [file e-64-m1111-sup1.cif]

##############################################################################
###                                                                        ###
###        Electronic paper (Acta Crystallographica Section E)             ###
###                                                                        ###
##############################################################################
#                                                                            #
# This CIF contains the data in a paper accepted for publication in Acta     #
# Crystallographica Section E. It conforms to the requirements of Notes      #
# for Authors for Section E, and has been peer reviewed under the auspices   #
# of the IUCr Commission on Journals.                                        #
#                                                                            #
# Full details of the Crystallographic Information File format               #
# are given in the paper "The Crystallographic Information File (CIF):       #
# a New Standard Archive File for Crystallography" by S. R. Hall, F. H.      #
# Allen and I. D. Brown [Acta Cryst. (1991), A47, 655-685].                  #
#                                                                            #
# The current version of the core CIF dictionary is obtainable from          #
# ftp://ftp.iucr.org/pub/cif_core.dic. The current version number is 2.4.    #
#                                                                            #
# Software is freely available for graphical display of the structure(s) in  #
# this CIF.  For information consult the CIF home page http://www.iucr.org/  #
# cif/home.html                                                              #
#                                                                            #
# This file may be used for bona fide research purposes within the           #
# scientific community so long as proper attribution is given to the journal # 
# article from which it was obtained.                                        #
#                                                                            #
##############################################################################
                                             
data_I
_audit_creation_method     SHELXL-97
_chemical_name_systematic
;
Bis(2,2'-bipyridine-\k^2^<i>N</i>,<i>N</i>')(4-methylbenzoato-
\k^2^<i>O</i>,<i>O</i>')copper(II) iodide hemihydrate
;
_chemical_name_common     ?
_chemical_formula_moiety     'C28 H23 Cu N4 O2 +, I -, 0.5(H2 O1)'
_chemical_formula_sum     'C28 H24 Cu I N4 O2.5'
_chemical_formula_iupac     '[Cu (C8 H7 O2) (C10 H8 N2)2] I, 0.5H2 O'
_chemical_formula_weight     646.96
_chemical_melting_point     ?
_symmetry_cell_setting     Triclinic
_symmetry_space_group_name_H-M     'P -1'
_symmetry_space_group_name_Hall     '-P 1'
loop_
    _symmetry_equiv_pos_as_xyz
    'x, y, z'
    '-x, -y, -z'
_cell_length_a     14.6698(4)
_cell_length_b     15.3588(4)
_cell_length_c     15.4224(7)
_cell_angle_alpha     100.943(2)
_cell_angle_beta     114.345(2)
_cell_angle_gamma     111.996(2)
_cell_volume     2680.64(19)
_cell_formula_units_Z     4
_cell_measurement_reflns_used     5300
_cell_measurement_theta_min     1.26
_cell_measurement_theta_max     28.00
_cell_measurement_temperature     296(2)
_exptl_crystal_description     block
_exptl_crystal_colour     blue
_exptl_crystal_size_max     0.37
_exptl_crystal_size_mid     0.30
_exptl_crystal_size_min     0.26
_exptl_crystal_density_diffrn     1.603
_exptl_crystal_density_meas     ?
_exptl_crystal_density_method     'not measured'
_exptl_crystal_F_000     1288
_exptl_absorpt_coefficient_mu     2.001
_exptl_absorpt_correction_type     multi-scan
_exptl_absorpt_process_details     '(SADABS; Sheldrick, 1996)'
_exptl_absorpt_correction_T_min     0.5248
_exptl_absorpt_correction_T_max     0.6243
_diffrn_ambient_temperature     296(2)
_diffrn_radiation_type     MoK\a
_diffrn_radiation_wavelength     0.71073
_diffrn_radiation_source     'fine-focus sealed tube'
_diffrn_radiation_monochromator     graphite
_diffrn_measurement_device_type     'Bruker SMART APEXII CCD area-detector'
_diffrn_measurement_method     '\f and \w'
_diffrn_detector_area_resol_mean     ?
_diffrn_reflns_number     29909
_diffrn_reflns_av_R_equivalents     0.0366
_diffrn_reflns_av_sigmaI/netI     0.0413
_diffrn_reflns_theta_min     1.57
_diffrn_reflns_theta_max     25.20
_diffrn_reflns_theta_full     25.20
_diffrn_measured_fraction_theta_max     0.989
_diffrn_measured_fraction_theta_full     0.989
_diffrn_reflns_limit_h_min     -17
_diffrn_reflns_limit_h_max     17
_diffrn_reflns_limit_k_min     -18
_diffrn_reflns_limit_k_max     18
_diffrn_reflns_limit_l_min     -17
_diffrn_reflns_limit_l_max     18
_diffrn_standards_number     ?
_diffrn_standards_interval_count     ?
_diffrn_standards_interval_time     ?
_diffrn_standards_decay_%     ?
_reflns_number_total     9564
_reflns_number_gt     6740
_reflns_threshold_expression     I>2\s(I)
_refine_ls_structure_factor_coef     Fsqd
_refine_ls_matrix_type     full
_refine_ls_R_factor_all     0.0716
_refine_ls_R_factor_gt     0.0465
_refine_ls_wR_factor_gt     0.1247
_refine_ls_wR_factor_ref     0.1487
_refine_ls_goodness_of_fit_ref     1.029
_refine_ls_restrained_S_all     1.029
_refine_ls_number_reflns     9564
_refine_ls_number_parameters     660
_refine_ls_number_restraints     3
_refine_ls_hydrogen_treatment     constr
_refine_ls_weighting_scheme     calc
_refine_ls_weighting_details
         'calc w=1/[\s^2^(Fo^2^)+(0.0774P)^2^+2.4876P] where P=(Fo^2^+2Fc^2^)/3'
_atom_sites_solution_hydrogens     geom
_atom_sites_solution_primary     direct
_atom_sites_solution_secondary     difmap
_refine_ls_shift/su_max     0.000
_refine_ls_shift/su_mean     0.000
_refine_diff_density_max     1.555
_refine_diff_density_min     -1.534
_refine_ls_extinction_method     none
_refine_ls_extinction_coef     ?
loop_
    _atom_type_symbol
    _atom_type_description
    _atom_type_scat_dispersion_real
    _atom_type_scat_dispersion_imag
    _atom_type_scat_source
    'C' 'C' 0.0033 0.0016
                         'International Tables Vol C Tables 4.2.6.8 and 6.1.1.4'
    'H' 'H' 0.0000 0.0000
                         'International Tables Vol C Tables 4.2.6.8 and 6.1.1.4'
    'N' 'N' 0.0061 0.0033
                         'International Tables Vol C Tables 4.2.6.8 and 6.1.1.4'
    'O' 'O' 0.0106 0.0060
                         'International Tables Vol C Tables 4.2.6.8 and 6.1.1.4'
    'Cu' 'Cu' 0.3201 1.2651
                         'International Tables Vol C Tables 4.2.6.8 and 6.1.1.4'
    'I' 'I' -0.4742 1.8119
                         'International Tables Vol C Tables 4.2.6.8 and 6.1.1.4'
_computing_data_collection     'APEX2 (Bruker, 2007)'
_computing_cell_refinement     'SAINT (Bruker, 2007)'
_computing_data_reduction     'SAINT (Bruker, 2007)'
_computing_structure_solution     'SHELXS97 (Sheldrick, 2008)'
_computing_structure_refinement     'SHELXL97 (Sheldrick, 2008)'
_computing_molecular_graphics     'SHELXTL (Sheldrick, 2008)'
_computing_publication_material     'SHELXTL (Sheldrick, 2008)'
loop_
    _atom_site_type_symbol
    _atom_site_label
    _atom_site_fract_x
    _atom_site_fract_y
    _atom_site_fract_z
    _atom_site_U_iso_or_equiv
    _atom_site_adp_type
    _atom_site_calc_flag
    _atom_site_refinement_flags
    _atom_site_occupancy
    _atom_site_disorder_assembly
    _atom_site_disorder_group
    C C1 0.5583(5) -0.0992(4) 0.8879(4) 0.0588(14) Uani d . 1 . .
    H H1 0.6232 -0.0884 0.8844 0.071 Uiso calc R 1 . .
    C C2 0.5284(6) -0.1583(5) 0.9396(5) 0.0685(16) Uani d . 1 . .
    H H2 0.5726 -0.1862 0.9707 0.082 Uiso calc R 1 . .
    C C3 0.4332(6) -0.1746(5) 0.9441(5) 0.0787(19) Uani d . 1 . .
    H H3 0.4115 -0.2137 0.9787 0.094 Uiso calc R 1 . .
    C C4 0.3693(5) -0.1328(5) 0.8973(5) 0.0698(17) Uani d . 1 . .
    H H4 0.3035 -0.1439 0.8992 0.084 Uiso calc R 1 . .
    C C5 0.4036(4) -0.0738(4) 0.8470(4) 0.0515(12) Uani d . 1 . .
    C C6 0.3422(4) -0.0237(4) 0.7958(4) 0.0543(13) Uani d . 1 . .
    C C7 0.2355(6) -0.0438(5) 0.7799(6) 0.083(2) Uani d . 1 . .
    H H7 0.1976 -0.0916 0.7998 0.099 Uiso calc R 1 . .
    C C8 0.1861(6) 0.0083(7) 0.7338(7) 0.100(3) Uani d . 1 . .
    H H8 0.1139 -0.0047 0.7221 0.121 Uiso calc R 1 . .
    C C9 0.2416(7) 0.0782(7) 0.7056(6) 0.091(2) Uani d . 1 . .
    H H9 0.2095 0.1151 0.6767 0.110 Uiso calc R 1 . .
    C C10 0.3481(5) 0.0941(5) 0.7206(5) 0.0719(17) Uani d . 1 . .
    H H10 0.3862 0.1408 0.6997 0.086 Uiso calc R 1 . .
    C C11 0.3340(4) -0.0838(4) 0.5409(4) 0.0536(13) Uani d . 1 . .
    H H11 0.2900 -0.0645 0.5605 0.064 Uiso calc R 1 . .
    C C12 0.2824(5) -0.1491(4) 0.4398(4) 0.0617(15) Uani d . 1 . .
    H H12 0.2052 -0.1726 0.3913 0.074 Uiso calc R 1 . .
    C C13 0.3469(5) -0.1793(4) 0.4111(4) 0.0632(15) Uani d . 1 . .
    H H13 0.3130 -0.2250 0.3433 0.076 Uiso calc R 1 . .
    C C14 0.4609(5) -0.1414(4) 0.4830(4) 0.0573(13) Uani d . 1 . .
    H H14 0.5056 -0.1600 0.4640 0.069 Uiso calc R 1 . .
    C C15 0.5095(4) -0.0754(3) 0.5840(4) 0.0441(11) Uani d . 1 . .
    C C16 0.6312(4) -0.0306(3) 0.6684(4) 0.0443(11) Uani d . 1 . .
    C C17 0.7116(5) -0.0489(4) 0.6564(5) 0.0617(14) Uani d . 1 . .
    H H17 0.6910 -0.0899 0.5912 0.074 Uiso calc R 1 . .
    C C18 0.8221(5) -0.0065(5) 0.7407(5) 0.0733(17) Uani d . 1 . .
    H H18 0.8765 -0.0189 0.7334 0.088 Uiso calc R 1 . .
    C C19 0.8507(5) 0.0547(5) 0.8365(5) 0.0703(16) Uani d . 1 . .
    H H19 0.9242 0.0830 0.8950 0.084 Uiso calc R 1 . .
    C C20 0.7693(4) 0.0734(4) 0.8442(4) 0.0595(14) Uani d . 1 . .
    H H20 0.7894 0.1163 0.9083 0.071 Uiso calc R 1 . .
    C C21 0.6656(4) 0.2547(4) 0.8568(4) 0.0494(12) Uani d . 1 . .
    C C22 0.7626(4) 0.3594(4) 0.9370(4) 0.0472(12) Uani d . 1 . .
    C C23 0.8244(5) 0.3793(5) 1.0407(4) 0.0666(16) Uani d . 1 . .
    H H23 0.8066 0.3261 1.0623 0.080 Uiso calc R 1 . .
    C C24 0.9126(5) 0.4775(5) 1.1130(5) 0.0778(18) Uani d . 1 . .
    H H24 0.9520 0.4891 1.1829 0.093 Uiso calc R 1 . .
    C C25 0.9441(5) 0.5588(4) 1.0854(5) 0.0642(16) Uani d . 1 . .
    C C26 0.8836(5) 0.5382(4) 0.9817(5) 0.0664(16) Uani d . 1 . .
    H H26 0.9037 0.5911 0.9600 0.080 Uiso calc R 1 . .
    C C27 0.7936(5) 0.4407(4) 0.9084(4) 0.0577(13) Uani d . 1 . .
    H H27 0.7531 0.4297 0.8387 0.069 Uiso calc R 1 . .
    C C28 1.0395(6) 0.6647(5) 1.1648(6) 0.099(2) Uani d . 1 . .
    H H28A 1.0074 0.7023 1.1859 0.148 Uiso calc R 1 . .
    H H28B 1.0801 0.6992 1.1353 0.148 Uiso calc R 1 . .
    H H28C 1.0924 0.6605 1.2243 0.148 Uiso calc R 1 . .
    C C36 1.0037(6) 0.3445(7) 0.4202(7) 0.105(3) Uani d . 1 . .
    H H36A 0.9998 0.3090 0.3592 0.158 Uiso calc R 1 . .
    H H36B 1.0105 0.3080 0.4644 0.158 Uiso calc R 1 . .
    H H36C 1.0701 0.4127 0.4573 0.158 Uiso calc R 1 . .
    C C30 0.8952(5) 0.3506(5) 0.3882(5) 0.0709(17) Uani d . 1 . .
    C C31 0.8731(6) 0.4128(7) 0.3403(6) 0.098(3) Uani d . 1 . .
    H H31 0.9283 0.4540 0.3288 0.118 Uiso calc R 1 . .
    C C32 0.7725(5) 0.4176(5) 0.3080(5) 0.0744(18) Uani d . 1 . .
    H H32 0.7607 0.4606 0.2751 0.089 Uiso calc R 1 . .
    C C33 0.6900(4) 0.3575(4) 0.3255(4) 0.0432(11) Uani d . 1 . .
    C C34 0.7122(4) 0.2956(4) 0.3758(4) 0.0521(12) Uani d . 1 . .
    H H34 0.6580 0.2551 0.3886 0.063 Uiso calc R 1 . .
    C C35 0.5819(4) 0.3622(4) 0.2935(4) 0.0461(11) Uani d . 1 . .
    C C37 0.6852(4) 0.6225(4) 0.4203(5) 0.0648(15) Uani d . 1 . .
    H H37 0.7121 0.6057 0.3783 0.078 Uiso calc R 1 . .
    C C38 0.7636(5) 0.6975(4) 0.5194(5) 0.0746(18) Uani d . 1 . .
    H H38 0.8424 0.7318 0.5438 0.090 Uiso calc R 1 . .
    C C39 0.7249(5) 0.7213(4) 0.5815(5) 0.0669(16) Uani d . 1 . .
    H H39 0.7775 0.7697 0.6501 0.080 Uiso calc R 1 . .
    C C40 0.6076(5) 0.6734(4) 0.5428(4) 0.0562(13) Uani d . 1 . .
    H H40 0.5798 0.6901 0.5840 0.067 Uiso calc R 1 . .
    C C41 0.5320(4) 0.6000(3) 0.4412(4) 0.0441(11) Uani d . 1 . .
    C C42 0.4036(4) 0.5452(3) 0.3899(3) 0.0417(11) Uani d . 1 . .
    C C43 0.3480(5) 0.5727(4) 0.4316(4) 0.0569(13) Uani d . 1 . .
    H H43 0.3898 0.6275 0.4960 0.068 Uiso calc R 1 . .
    C C44 0.2272(5) 0.5173(5) 0.3759(5) 0.0681(16) Uani d . 1 . .
    H H44 0.1867 0.5358 0.4015 0.082 Uiso calc R 1 . .
    C C45 0.1691(5) 0.4352(4) 0.2830(5) 0.0627(15) Uani d . 1 . .
    H H45 0.0886 0.3955 0.2457 0.075 Uiso calc R 1 . .
    C C46 0.2306(4) 0.4124(4) 0.2458(4) 0.0506(12) Uani d . 1 . .
    H H46 0.1902 0.3567 0.1824 0.061 Uiso calc R 1 . .
    C C47 0.2668(5) 0.2356(4) 0.1058(5) 0.0598(14) Uani d . 1 . .
    H H47 0.2849 0.2271 0.1678 0.072 Uiso calc R 1 . .
    C C48 0.1841(5) 0.1508(4) 0.0136(6) 0.0715(17) Uani d . 1 . .
    H H48 0.1474 0.0861 0.0126 0.086 Uiso calc R 1 . .
    C C49 0.1574(5) 0.1646(5) -0.0771(6) 0.082(2) Uani d . 1 . .
    H H49 0.1013 0.1087 -0.1408 0.098 Uiso calc R 1 . .
    C C50 0.2138(5) 0.2621(5) -0.0742(4) 0.0706(17) Uani d . 1 . .
    H H50 0.1966 0.2717 -0.1356 0.085 Uiso calc R 1 . .
    C C51 0.2964(4) 0.3448(4) 0.0223(4) 0.0499(12) Uani d . 1 . .
    C C52 0.3624(4) 0.4512(4) 0.0340(4) 0.0481(12) Uani d . 1 . .
    C C29 0.8130(5) 0.2930(4) 0.4069(5) 0.0606(14) Uani d . 1 . .
    H H29 0.8261 0.2514 0.4414 0.073 Uiso calc R 1 . .
    C C53 0.3479(5) 0.4781(5) -0.0497(4) 0.0609(14) Uani d . 1 . .
    H H53 0.2921 0.4294 -0.1177 0.073 Uiso calc R 1 . .
    C C54 0.4170(6) 0.5774(5) -0.0305(5) 0.0700(17) Uani d . 1 . .
    H H54 0.4096 0.5968 -0.0856 0.084 Uiso calc R 1 . .
    C C55 0.4974(5) 0.6486(5) 0.0704(5) 0.0643(15) Uani d . 1 . .
    H H55 0.5449 0.7165 0.0847 0.077 Uiso calc R 1 . .
    C C56 0.5062(5) 0.6173(4) 0.1499(4) 0.0533(13) Uani d . 1 . .
    H H56 0.5604 0.6655 0.2183 0.064 Uiso calc R 1 . .
    Cu Cu2 0.44994(5) 0.45165(4) 0.24535(4) 0.04330(16) Uani d . 1 . .
    Cu Cu1 0.53604(5) 0.04754(4) 0.76873(5) 0.04622(17) Uani d . 1 . .
    I I1 0.04839(6) 0.20792(5) 0.62512(4) 0.1112(2) Uani d . 1 . .
    I I2 0.98058(3) 0.14574(3) 0.13668(3) 0.07583(16) Uani d . 1 . .
    N N1 0.4398(3) 0.5204(3) 0.1327(3) 0.0449(9) Uani d . 1 . .
    N N2 0.3228(3) 0.3298(3) 0.1110(3) 0.0483(10) Uani d . 1 . .
    N N3 0.3964(4) 0.0430(3) 0.7649(3) 0.0544(11) Uani d . 1 . .
    N N4 0.4981(3) -0.0577(3) 0.8433(3) 0.0498(10) Uani d . 1 . .
    N N5 0.4459(3) -0.0467(3) 0.6130(3) 0.0440(9) Uani d . 1 . .
    N N6 0.6613(3) 0.0313(3) 0.7616(3) 0.0479(10) Uani d . 1 . .
    N N7 0.3464(3) 0.4665(3) 0.2964(3) 0.0416(9) Uani d . 1 . .
    N N8 0.5707(3) 0.5723(3) 0.3818(3) 0.0478(10) Uani d . 1 . .
    O O1 0.6478(3) 0.1823(3) 0.8889(3) 0.0568(9) Uani d . 1 . .
    O O2 0.6079(3) 0.2405(3) 0.7651(3) 0.0674(10) Uani d . 1 . .
    O O3 0.5675(3) 0.4192(3) 0.2437(3) 0.0522(8) Uani d . 1 . .
    O O4 0.5122(3) 0.3137(3) 0.3162(3) 0.0597(9) Uani d . 1 . .
    O O1W 0.8745(9) 0.9386(6) 0.5468(7) 0.201(4) Uani d D 1 . .
    H H2W 0.9082 1.0013 0.5663 0.301 Uiso d RD 1 . .
    H H1W 0.8900 0.9191 0.5042 0.301 Uiso d RD 1 . .
loop_
    _atom_site_aniso_label
    _atom_site_aniso_U_11
    _atom_site_aniso_U_22
    _atom_site_aniso_U_33
    _atom_site_aniso_U_12
    _atom_site_aniso_U_13
    _atom_site_aniso_U_23
    C1 0.063(3) 0.062(3) 0.066(4) 0.034(3) 0.041(3) 0.030(3)
    C2 0.075(4) 0.066(4) 0.066(4) 0.034(3) 0.039(3) 0.031(3)
    C3 0.093(5) 0.070(4) 0.078(4) 0.029(4) 0.062(4) 0.028(3)
    C4 0.069(4) 0.064(4) 0.067(4) 0.018(3) 0.050(3) 0.011(3)
    C5 0.049(3) 0.045(3) 0.048(3) 0.015(2) 0.031(3) 0.004(2)
    C6 0.042(3) 0.056(3) 0.049(3) 0.017(2) 0.027(3) 0.001(2)
    C7 0.058(4) 0.090(5) 0.097(5) 0.035(4) 0.049(4) 0.020(4)
    C8 0.060(4) 0.124(7) 0.101(6) 0.050(5) 0.041(4) 0.011(5)
    C9 0.079(5) 0.106(6) 0.091(5) 0.071(5) 0.034(4) 0.023(4)
    C10 0.067(4) 0.069(4) 0.076(4) 0.046(3) 0.032(3) 0.013(3)
    C11 0.049(3) 0.054(3) 0.048(3) 0.023(2) 0.022(3) 0.018(2)
    C12 0.051(3) 0.065(4) 0.045(3) 0.021(3) 0.016(3) 0.017(3)
    C13 0.068(4) 0.068(4) 0.043(3) 0.028(3) 0.029(3) 0.015(3)
    C14 0.065(4) 0.055(3) 0.056(3) 0.030(3) 0.037(3) 0.017(3)
    C15 0.047(3) 0.040(2) 0.050(3) 0.021(2) 0.029(2) 0.022(2)
    C16 0.048(3) 0.043(3) 0.053(3) 0.027(2) 0.032(2) 0.022(2)
    C17 0.059(3) 0.062(3) 0.070(4) 0.034(3) 0.038(3) 0.019(3)
    C18 0.059(4) 0.083(4) 0.087(5) 0.043(3) 0.042(4) 0.029(4)
    C19 0.042(3) 0.085(4) 0.070(4) 0.030(3) 0.025(3) 0.021(3)
    C20 0.041(3) 0.065(3) 0.055(3) 0.022(3) 0.022(3) 0.015(3)
    C21 0.044(3) 0.054(3) 0.048(3) 0.022(2) 0.031(3) 0.009(2)
    C22 0.039(3) 0.043(3) 0.049(3) 0.016(2) 0.023(2) 0.008(2)
    C23 0.060(4) 0.069(4) 0.052(3) 0.019(3) 0.027(3) 0.023(3)
    C24 0.056(4) 0.084(5) 0.047(3) 0.017(3) 0.014(3) 0.010(3)
    C25 0.041(3) 0.056(3) 0.067(4) 0.015(3) 0.026(3) 0.000(3)
    C26 0.054(3) 0.049(3) 0.083(5) 0.021(3) 0.034(3) 0.019(3)
    C27 0.055(3) 0.054(3) 0.056(3) 0.027(3) 0.026(3) 0.016(3)
    C28 0.057(4) 0.075(4) 0.098(5) 0.013(3) 0.026(4) -0.008(4)
    C36 0.064(4) 0.188(8) 0.124(6) 0.083(5) 0.063(5) 0.107(7)
    C30 0.055(3) 0.109(5) 0.072(4) 0.048(3) 0.039(3) 0.053(4)
    C31 0.059(4) 0.168(7) 0.121(6) 0.064(5) 0.062(4) 0.109(6)
    C32 0.057(4) 0.097(5) 0.088(5) 0.041(3) 0.041(3) 0.061(4)
    C33 0.038(3) 0.052(3) 0.039(3) 0.022(2) 0.021(2) 0.016(2)
    C34 0.050(3) 0.056(3) 0.060(3) 0.027(2) 0.037(3) 0.025(3)
    C35 0.042(3) 0.055(3) 0.031(2) 0.025(2) 0.015(2) 0.006(2)
    C37 0.041(3) 0.061(3) 0.071(4) 0.022(3) 0.025(3) 0.007(3)
    C38 0.036(3) 0.057(3) 0.088(5) 0.020(3) 0.015(3) 0.000(3)
    C39 0.051(3) 0.053(3) 0.058(3) 0.023(3) 0.009(3) 0.003(3)
    C40 0.053(3) 0.055(3) 0.044(3) 0.024(3) 0.019(3) 0.010(2)
    C41 0.042(3) 0.039(2) 0.039(3) 0.017(2) 0.015(2) 0.015(2)
    C42 0.042(3) 0.039(2) 0.039(3) 0.018(2) 0.020(2) 0.017(2)
    C43 0.056(3) 0.053(3) 0.054(3) 0.021(3) 0.033(3) 0.014(2)
    C44 0.070(4) 0.066(4) 0.080(4) 0.032(3) 0.054(4) 0.023(3)
    C45 0.048(3) 0.060(3) 0.075(4) 0.021(3) 0.038(3) 0.018(3)
    C46 0.042(3) 0.045(3) 0.053(3) 0.015(2) 0.023(2) 0.014(2)
    C47 0.051(3) 0.051(3) 0.067(4) 0.026(3) 0.029(3) 0.013(3)
    C48 0.051(3) 0.050(3) 0.084(5) 0.015(3) 0.032(3) 0.005(3)
    C49 0.044(3) 0.067(4) 0.077(5) 0.011(3) 0.020(3) -0.015(3)
    C50 0.049(3) 0.087(5) 0.045(3) 0.026(3) 0.019(3) 0.003(3)
    C51 0.040(3) 0.061(3) 0.041(3) 0.027(2) 0.020(2) 0.007(2)
    C52 0.044(3) 0.064(3) 0.043(3) 0.035(2) 0.025(2) 0.016(2)
    C29 0.062(3) 0.076(4) 0.070(4) 0.045(3) 0.041(3) 0.043(3)
    C53 0.067(4) 0.084(4) 0.044(3) 0.049(3) 0.029(3) 0.026(3)
    C54 0.092(5) 0.094(5) 0.062(4) 0.066(4) 0.048(4) 0.046(4)
    C55 0.081(4) 0.067(4) 0.075(4) 0.046(3) 0.052(4) 0.041(3)
    C56 0.062(3) 0.053(3) 0.053(3) 0.034(3) 0.032(3) 0.025(3)
    Cu2 0.0401(3) 0.0434(3) 0.0389(3) 0.0195(3) 0.0192(3) 0.0103(2)
    Cu1 0.0409(3) 0.0460(3) 0.0491(4) 0.0218(3) 0.0244(3) 0.0136(3)
    I1 0.1320(5) 0.1664(6) 0.0966(4) 0.1121(5) 0.0670(4) 0.0762(4)
    I2 0.0619(3) 0.0608(3) 0.0672(3) 0.01033(19) 0.0296(2) 0.0105(2)
    N1 0.045(2) 0.053(2) 0.040(2) 0.029(2) 0.0223(19) 0.0163(18)
    N2 0.042(2) 0.043(2) 0.046(2) 0.0190(18) 0.0195(19) 0.0059(18)
    N3 0.046(2) 0.055(3) 0.054(3) 0.028(2) 0.024(2) 0.009(2)
    N4 0.046(2) 0.051(2) 0.051(2) 0.021(2) 0.031(2) 0.015(2)
    N5 0.044(2) 0.039(2) 0.045(2) 0.0182(18) 0.023(2) 0.0153(17)
    N6 0.042(2) 0.046(2) 0.053(3) 0.0201(19) 0.027(2) 0.017(2)
    N7 0.040(2) 0.043(2) 0.039(2) 0.0192(18) 0.0207(18) 0.0167(17)
    N8 0.040(2) 0.049(2) 0.049(2) 0.0215(19) 0.023(2) 0.0126(19)
    O1 0.058(2) 0.046(2) 0.059(2) 0.0213(17) 0.0337(19) 0.0136(17)
    O2 0.068(2) 0.065(2) 0.048(2) 0.022(2) 0.029(2) 0.0106(18)
    O3 0.053(2) 0.060(2) 0.051(2) 0.0343(17) 0.0282(17) 0.0239(17)
    O4 0.048(2) 0.084(3) 0.058(2) 0.0359(19) 0.0337(19) 0.031(2)
    O1W 0.325(12) 0.176(7) 0.233(9) 0.142(8) 0.225(10) 0.116(7)
loop_
    _geom_bond_atom_site_label_1
    _geom_bond_atom_site_label_2
    _geom_bond_site_symmetry_2
    _geom_bond_distance
    _geom_bond_publ_flag
    C1 N4 . 1.322(6) ?
    C1 C2 . 1.384(8) ?
    C1 H1 . 0.9300 ?
    C2 C3 . 1.357(9) ?
    C2 H2 . 0.9300 ?
    C3 C4 . 1.372(9) ?
    C3 H3 . 0.9300 ?
    C4 C5 . 1.387(8) ?
    C4 H4 . 0.9300 ?
    C5 N4 . 1.341(6) ?
    C5 C6 . 1.480(8) ?
    C6 N3 . 1.340(7) ?
    C6 C7 . 1.377(8) ?
    C7 C8 . 1.377(11) ?
    C7 H7 . 0.9300 ?
    C8 C9 . 1.348(11) ?
    C8 H8 . 0.9300 ?
    C9 C10 . 1.395(9) ?
    C9 H9 . 0.9300 ?
    C10 N3 . 1.344(7) ?
    C10 H10 . 0.9300 ?
    C11 N5 . 1.346(6) ?
    C11 C12 . 1.369(7) ?
    C11 H11 . 0.9300 ?
    C12 C13 . 1.380(8) ?
    C12 H12 . 0.9300 ?
    C13 C14 . 1.364(8) ?
    C13 H13 . 0.9300 ?
    C14 C15 . 1.380(7) ?
    C14 H14 . 0.9300 ?
    C15 N5 . 1.357(6) ?
    C15 C16 . 1.476(7) ?
    C16 N6 . 1.345(6) ?
    C16 C17 . 1.384(7) ?
    C17 C18 . 1.375(8) ?
    C17 H17 . 0.9300 ?
    C18 C19 . 1.382(9) ?
    C18 H18 . 0.9300 ?
    C19 C20 . 1.372(8) ?
    C19 H19 . 0.9300 ?
    C20 N6 . 1.344(6) ?
    C20 H20 . 0.9300 ?
    C21 O2 . 1.233(6) ?
    C21 O1 . 1.284(6) ?
    C21 C22 . 1.490(7) ?
    C22 C23 . 1.373(7) ?
    C22 C27 . 1.381(7) ?
    C23 C24 . 1.380(8) ?
    C23 H23 . 0.9300 ?
    C24 C25 . 1.373(9) ?
    C24 H24 . 0.9300 ?
    C25 C26 . 1.369(8) ?
    C25 C28 . 1.492(8) ?
    C26 C27 . 1.381(8) ?
    C26 H26 . 0.9300 ?
    C27 H27 . 0.9300 ?
    C28 H28A . 0.9600 ?
    C28 H28B . 0.9600 ?
    C28 H28C . 0.9600 ?
    C36 C30 . 1.506(8) ?
    C36 H36A . 0.9600 ?
    C36 H36B . 0.9600 ?
    C36 H36C . 0.9600 ?
    C30 C31 . 1.367(8) ?
    C30 C29 . 1.379(8) ?
    C31 C32 . 1.385(8) ?
    C31 H31 . 0.9300 ?
    C32 C33 . 1.385(7) ?
    C32 H32 . 0.9300 ?
    C33 C34 . 1.384(7) ?
    C33 C35 . 1.489(6) ?
    C34 C29 . 1.372(7) ?
    C34 H34 . 0.9300 ?
    C35 O4 . 1.243(6) ?
    C35 O3 . 1.289(6) ?
    C37 N8 . 1.342(6) ?
    C37 C38 . 1.370(8) ?
    C37 H37 . 0.9300 ?
    C38 C39 . 1.358(9) ?
    C38 H38 . 0.9300 ?
    C39 C40 . 1.377(8) ?
    C39 H39 . 0.9300 ?
    C40 C41 . 1.384(7) ?
    C40 H40 . 0.9300 ?
    C41 N8 . 1.344(6) ?
    C41 C42 . 1.487(6) ?
    C42 N7 . 1.351(6) ?
    C42 C43 . 1.358(7) ?
    C43 C44 . 1.393(8) ?
    C43 H43 . 0.9300 ?
    C44 C45 . 1.368(8) ?
    C44 H44 . 0.9300 ?
    C45 C46 . 1.360(7) ?
    C45 H45 . 0.9300 ?
    C46 N7 . 1.338(6) ?
    C46 H46 . 0.9300 ?
    C47 N2 . 1.336(7) ?
    C47 C48 . 1.371(8) ?
    C47 H47 . 0.9300 ?
    C48 C49 . 1.370(10) ?
    C48 H48 . 0.9300 ?
    C49 C50 . 1.394(9) ?
    C49 H49 . 0.9300 ?
    C50 C51 . 1.393(7) ?
    C50 H50 . 0.9300 ?
    C51 N2 . 1.349(6) ?
    C51 C52 . 1.484(7) ?
    C52 N1 . 1.339(6) ?
    C52 C53 . 1.387(7) ?
    C29 H29 . 0.9300 ?
    C53 C54 . 1.366(8) ?
    C53 H53 . 0.9300 ?
    C54 C55 . 1.372(8) ?
    C54 H54 . 0.9300 ?
    C55 C56 . 1.375(7) ?
    C55 H55 . 0.9300 ?
    C56 N1 . 1.336(6) ?
    C56 H56 . 0.9300 ?
    Cu1 O1 . 1.976(4) y
    Cu1 O2 . 2.769(4) y
    Cu1 N6 . 1.987(4) y
    Cu1 N3 . 2.000(4) y
    Cu1 N5 . 2.060(4) y
    Cu1 N4 . 2.192(4) y
    Cu2 O3 . 1.974(3) y
    Cu2 O4 . 2.832(3) y
    Cu2 N8 . 1.997(4) y
    Cu2 N2 . 2.001(4) y
    Cu2 N7 . 2.038(4) y
    Cu2 N1 . 2.181(4) y
    O1W H2W . 0.8200 ?
    O1W H1W . 0.8200 ?
loop_
    _geom_angle_atom_site_label_1
    _geom_angle_atom_site_label_2
    _geom_angle_atom_site_label_3
    _geom_angle_site_symmetry_1
    _geom_angle_site_symmetry_3
    _geom_angle
    _geom_angle_publ_flag
    N4 C1 C2 . . 122.5(5) ?
    N4 C1 H1 . . 118.7 ?
    C2 C1 H1 . . 118.7 ?
    C3 C2 C1 . . 118.7(6) ?
    C3 C2 H2 . . 120.6 ?
    C1 C2 H2 . . 120.6 ?
    C2 C3 C4 . . 119.3(6) ?
    C2 C3 H3 . . 120.3 ?
    C4 C3 H3 . . 120.3 ?
    C3 C4 C5 . . 119.5(6) ?
    C3 C4 H4 . . 120.2 ?
    C5 C4 H4 . . 120.2 ?
    N4 C5 C4 . . 120.7(5) ?
    N4 C5 C6 . . 115.5(4) ?
    C4 C5 C6 . . 123.8(5) ?
    N3 C6 C7 . . 121.3(6) ?
    N3 C6 C5 . . 116.0(4) ?
    C7 C6 C5 . . 122.8(6) ?
    C6 C7 C8 . . 118.7(7) ?
    C6 C7 H7 . . 120.7 ?
    C8 C7 H7 . . 120.7 ?
    C9 C8 C7 . . 120.6(7) ?
    C9 C8 H8 . . 119.7 ?
    C7 C8 H8 . . 119.7 ?
    C8 C9 C10 . . 118.8(7) ?
    C8 C9 H9 . . 120.6 ?
    C10 C9 H9 . . 120.6 ?
    N3 C10 C9 . . 120.8(7) ?
    N3 C10 H10 . . 119.6 ?
    C9 C10 H10 . . 119.6 ?
    N5 C11 C12 . . 122.4(5) ?
    N5 C11 H11 . . 118.8 ?
    C12 C11 H11 . . 118.8 ?
    C11 C12 C13 . . 118.8(5) ?
    C11 C12 H12 . . 120.6 ?
    C13 C12 H12 . . 120.6 ?
    C14 C13 C12 . . 119.5(5) ?
    C14 C13 H13 . . 120.3 ?
    C12 C13 H13 . . 120.3 ?
    C13 C14 C15 . . 119.7(5) ?
    C13 C14 H14 . . 120.1 ?
    C15 C14 H14 . . 120.1 ?
    N5 C15 C14 . . 121.0(5) ?
    N5 C15 C16 . . 114.4(4) ?
    C14 C15 C16 . . 124.6(5) ?
    N6 C16 C17 . . 120.4(5) ?
    N6 C16 C15 . . 115.3(4) ?
    C17 C16 C15 . . 124.3(5) ?
    C18 C17 C16 . . 120.1(6) ?
    C18 C17 H17 . . 119.9 ?
    C16 C17 H17 . . 119.9 ?
    C17 C18 C19 . . 118.7(6) ?
    C17 C18 H18 . . 120.7 ?
    C19 C18 H18 . . 120.7 ?
    C20 C19 C18 . . 119.3(6) ?
    C20 C19 H19 . . 120.4 ?
    C18 C19 H19 . . 120.4 ?
    N6 C20 C19 . . 121.7(5) ?
    N6 C20 H20 . . 119.1 ?
    C19 C20 H20 . . 119.1 ?
    O2 C21 O1 . . 123.2(5) ?
    O2 C21 C22 . . 120.5(5) ?
    O1 C21 C22 . . 116.3(5) ?
    C23 C22 C27 . . 117.5(5) ?
    C23 C22 C21 . . 122.2(5) ?
    C27 C22 C21 . . 120.3(5) ?
    C22 C23 C24 . . 120.7(6) ?
    C22 C23 H23 . . 119.7 ?
    C24 C23 H23 . . 119.7 ?
    C25 C24 C23 . . 122.3(6) ?
    C25 C24 H24 . . 118.9 ?
    C23 C24 H24 . . 118.9 ?
    C26 C25 C24 . . 116.8(5) ?
    C26 C25 C28 . . 121.7(6) ?
    C24 C25 C28 . . 121.6(6) ?
    C25 C26 C27 . . 121.7(6) ?
    C25 C26 H26 . . 119.1 ?
    C27 C26 H26 . . 119.1 ?
    C26 C27 C22 . . 121.0(5) ?
    C26 C27 H27 . . 119.5 ?
    C22 C27 H27 . . 119.5 ?
    C25 C28 H28A . . 109.5 ?
    C25 C28 H28B . . 109.5 ?
    H28A C28 H28B . . 109.5 ?
    C25 C28 H28C . . 109.5 ?
    H28A C28 H28C . . 109.5 ?
    H28B C28 H28C . . 109.5 ?
    C30 C36 H36A . . 109.5 ?
    C30 C36 H36B . . 109.5 ?
    H36A C36 H36B . . 109.5 ?
    C30 C36 H36C . . 109.5 ?
    H36A C36 H36C . . 109.5 ?
    H36B C36 H36C . . 109.5 ?
    C31 C30 C29 . . 116.7(5) ?
    C31 C30 C36 . . 122.4(6) ?
    C29 C30 C36 . . 120.9(6) ?
    C30 C31 C32 . . 123.3(6) ?
    C30 C31 H31 . . 118.4 ?
    C32 C31 H31 . . 118.4 ?
    C33 C32 C31 . . 119.1(5) ?
    C33 C32 H32 . . 120.5 ?
    C31 C32 H32 . . 120.5 ?
    C34 C33 C32 . . 118.3(5) ?
    C34 C33 C35 . . 121.2(4) ?
    C32 C33 C35 . . 120.5(5) ?
    C29 C34 C33 . . 121.1(5) ?
    C29 C34 H34 . . 119.5 ?
    C33 C34 H34 . . 119.5 ?
    O4 C35 O3 . . 123.7(4) ?
    O4 C35 C33 . . 120.0(4) ?
    O3 C35 C33 . . 116.3(4) ?
    N8 C37 C38 . . 122.2(6) ?
    N8 C37 H37 . . 118.9 ?
    C38 C37 H37 . . 118.9 ?
    C39 C38 C37 . . 119.2(5) ?
    C39 C38 H38 . . 120.4 ?
    C37 C38 H38 . . 120.4 ?
    C38 C39 C40 . . 119.8(5) ?
    C38 C39 H39 . . 120.1 ?
    C40 C39 H39 . . 120.1 ?
    C39 C40 C41 . . 118.5(5) ?
    C39 C40 H40 . . 120.7 ?
    C41 C40 H40 . . 120.7 ?
    N8 C41 C40 . . 121.6(5) ?
    N8 C41 C42 . . 115.0(4) ?
    C40 C41 C42 . . 123.5(5) ?
    N7 C42 C43 . . 122.7(4) ?
    N7 C42 C41 . . 113.9(4) ?
    C43 C42 C41 . . 123.4(4) ?
    C42 C43 C44 . . 118.7(5) ?
    C42 C43 H43 . . 120.7 ?
    C44 C43 H43 . . 120.7 ?
    C45 C44 C43 . . 118.8(5) ?
    C45 C44 H44 . . 120.6 ?
    C43 C44 H44 . . 120.6 ?
    C46 C45 C44 . . 119.2(5) ?
    C46 C45 H45 . . 120.4 ?
    C44 C45 H45 . . 120.4 ?
    N7 C46 C45 . . 123.0(5) ?
    N7 C46 H46 . . 118.5 ?
    C45 C46 H46 . . 118.5 ?
    N2 C47 C48 . . 123.2(6) ?
    N2 C47 H47 . . 118.4 ?
    C48 C47 H47 . . 118.4 ?
    C49 C48 C47 . . 117.8(6) ?
    C49 C48 H48 . . 121.1 ?
    C47 C48 H48 . . 121.1 ?
    C48 C49 C50 . . 120.3(6) ?
    C48 C49 H49 . . 119.8 ?
    C50 C49 H49 . . 119.8 ?
    C51 C50 C49 . . 118.7(6) ?
    C51 C50 H50 . . 120.6 ?
    C49 C50 H50 . . 120.6 ?
    N2 C51 C50 . . 120.2(5) ?
    N2 C51 C52 . . 116.7(4) ?
    C50 C51 C52 . . 123.0(5) ?
    N1 C52 C53 . . 121.9(5) ?
    N1 C52 C51 . . 114.6(4) ?
    C53 C52 C51 . . 123.5(5) ?
    C34 C29 C30 . . 121.6(5) ?
    C34 C29 H29 . . 119.2 ?
    C30 C29 H29 . . 119.2 ?
    C54 C53 C52 . . 118.8(5) ?
    C54 C53 H53 . . 120.6 ?
    C52 C53 H53 . . 120.6 ?
    C53 C54 C55 . . 119.7(5) ?
    C53 C54 H54 . . 120.1 ?
    C55 C54 H54 . . 120.1 ?
    C54 C55 C56 . . 118.6(6) ?
    C54 C55 H55 . . 120.7 ?
    C56 C55 H55 . . 120.7 ?
    N1 C56 C55 . . 122.6(5) ?
    N1 C56 H56 . . 118.7 ?
    C55 C56 H56 . . 118.7 ?
    O1 Cu1 O2 . . 52.46(16) ?
    O1 Cu1 N6 . . 92.58(16) ?
    O1 Cu1 N3 . . 94.78(16) ?
    O2 Cu1 N6 . . 96.13(16) ?
    O2 Cu1 N3 . . 90.52(16) ?
    N6 Cu1 N3 . . 172.15(16) ?
    O1 Cu1 N5 . . 152.67(15) ?
    O2 Cu1 N5 . . 101.75(16) ?
    N6 Cu1 N5 . . 80.38(16) ?
    N3 Cu1 N5 . . 94.23(16) ?
    O1 Cu1 N4 . . 102.51(15) ?
    O2 Cu1 N4 . . 152.05(16) ?
    N6 Cu1 N4 . . 97.40(16) ?
    N3 Cu1 N4 . . 78.34(17) ?
    N5 Cu1 N4 . . 104.56(15) ?
    O3 Cu2 O4 . . 51.67(15) ?
    O3 Cu2 N8 . . 90.84(15) ?
    O3 Cu2 N2 . . 91.78(15) ?
    O4 Cu2 N8 . . 93.70(15) ?
    O4 Cu2 N2 . . 86.63(15) ?
    N8 Cu2 N2 . . 176.92(16) ?
    O3 Cu2 N7 . . 156.24(15) ?
    O4 Cu2 N7 . . 106.46(15) ?
    N8 Cu2 N7 . . 80.59(16) ?
    N2 Cu2 N7 . . 96.37(16) ?
    O3 Cu2 N1 . . 94.97(14) ?
    O4 Cu2 N1 . . 143.21(15) ?
    N8 Cu2 N1 . . 102.89(16) ?
    N2 Cu2 N1 . . 78.49(16) ?
    N7 Cu2 N1 . . 108.50(14) ?
    C56 N1 C52 . . 118.4(4) ?
    C56 N1 Cu2 . . 128.6(3) ?
    C52 N1 Cu2 . . 112.8(3) ?
    C47 N2 C51 . . 119.7(4) ?
    C47 N2 Cu2 . . 123.0(4) ?
    C51 N2 Cu2 . . 117.3(3) ?
    C6 N3 C10 . . 119.8(5) ?
    C6 N3 Cu1 . . 117.7(3) ?
    C10 N3 Cu1 . . 122.0(4) ?
    C1 N4 C5 . . 119.2(5) ?
    C1 N4 Cu1 . . 129.0(3) ?
    C5 N4 Cu1 . . 111.7(3) ?
    C11 N5 C15 . . 118.6(4) ?
    C11 N5 Cu1 . . 127.7(3) ?
    C15 N5 Cu1 . . 113.7(3) ?
    C20 N6 C16 . . 119.8(4) ?
    C20 N6 Cu1 . . 124.0(4) ?
    C16 N6 Cu1 . . 116.1(3) ?
    C46 N7 C42 . . 117.5(4) ?
    C46 N7 Cu2 . . 127.8(3) ?
    C42 N7 Cu2 . . 114.5(3) ?
    C37 N8 C41 . . 118.6(4) ?
    C37 N8 Cu2 . . 125.8(4) ?
    C41 N8 Cu2 . . 115.5(3) ?
    C21 O1 Cu1 . . 110.0(3) ?
    C35 O3 Cu2 . . 111.0(3) ?
    H2W O1W H1W . . 103.5 ?
loop_
    _geom_hbond_atom_site_label_D
    _geom_hbond_atom_site_label_H
    _geom_hbond_atom_site_label_A
    _geom_hbond_site_symmetry_A
    _geom_hbond_distance_DH
    _geom_hbond_distance_HA
    _geom_hbond_distance_DA
    _geom_hbond_angle_DHA
    _geom_hbond_publ_flag
    O1W H1W I1 2_666 0.82 3.15 3.935(8) 161 y
    O1W H2W I1 1_665 0.82 2.76 3.568(8) 170 y
data_global
_journal_date_recd_electronic     2008-07-19
_journal_date_accepted     2008-07-30
_journal_name_full     'Acta Crystallographica, Section E'
_journal_year     2008
_journal_volume     64
_journal_issue      9
_journal_page_first     m1111
_journal_page_last     m1112
_journal_paper_category     QM
_journal_coeditor_code     HY2148
_publ_contact_author_name     'Guo-Hua Deng'
_publ_contact_author_address
;
College of Chemistry
South China University of Technology
Guangzhou 510640
People's Republic of China
;
_publ_contact_author_email     ghdeng@126.com
_publ_contact_author_fax     '86 020 85296244'
_publ_contact_author_phone     '86 020 87113637'
_publ_section_title
;\
Bis(2,2'-bipyridine-\k^2^<i>N</i>,<i>N</i>')(4-methylbenzoato-\k^2^<i>O</i>,\
<i>O</i>')copper(II) iodide hemihydrate
;
loop_
    _publ_author_name
    _publ_author_footnote
    _publ_author_address
    'Chuan-Mei Tang' .
;
College of Chemistry
South China University of Technology
Guangzhou 510640
People's Republic of China
;
    'Guo-Hua Deng' .
;
College of Chemistry
South China University of Technology
Guangzhou 510640
People's Republic of China
;
