# Supplementary material for: Bis(2,2′-bipyridine-κ2 N,N′)(4-methyl­benzoato-κ2 O,O′)copper(II) iodide hemihydrate
Source: Acta Crystallogr Sect E Struct Rep Online. 2008 Aug 6;64(Pt 9):m1111–2. doi: 10.1107/S1600536808024252 (PMC2960663; doi:10.1107/S1600536808024252)
Supplement: Supplementary file 2 [file e-64-m1111-Isup2.hkl]

# 
# h,k,l, Fc-squared, Fo-squared, sigma(Fo-squared) and status flag 
# 
data_I
_shelx_title ' X in P-1' 
_shelx_refln_list_code          4 
_shelx_F_calc_maximum      418.09 
_exptl_crystal_F_000      1288.00 
_reflns_d_resolution_high  0.8346 
 
loop_ 
 _symmetry_equiv_pos_as_xyz 
 'x, y, z' 
 '-x, -y, -z' 
 
_cell_length_a    14.6698 
_cell_length_b    15.3588 
_cell_length_c    15.4224 
_cell_angle_alpha 100.943 
_cell_angle_beta  114.345 
_cell_angle_gamma 111.996 
 
_shelx_F_squared_multiplier     1.000 
 
loop_ 
 _refln_index_h 
 _refln_index_k 
 _refln_index_l 
 _refln_F_squared_calc 
 _refln_F_squared_meas 
 _refln_F_squared_sigma 
 _refln_observed_status 
   1   0   0    15275.04    17372.62    431.25 o 
   2   0   0    33675.43    34453.79    598.71 o 
   3   0   0     2344.36     2428.68     91.47 o 
   4   0   0    12640.02    12782.83    207.84 o 
   5   0   0     3092.71     3343.71     64.44 o 
   6   0   0     2529.06     2785.93     61.38 o 
   7   0   0       93.86       91.97     12.39 o 
   8   0   0      547.74      581.50     30.59 o 
   9   0   0     1944.36     2061.17     52.56 o 
  10   0   0     1080.39     1139.66     46.21 o 
  11   0   0      275.74      251.93     42.40 o 
  12   0   0      115.46      153.89     41.96 o 
  13   0   0       69.55      108.98     30.01 o 
 -14   1   0      113.03      143.02     42.06 o 
 -13   1   0      115.32      141.49     31.12 o 
 -12   1   0      207.30      203.86     31.50 o 
 -11   1   0      177.66      137.00     26.81 o 
 -10   1   0      297.60      256.41     30.57 o 
  -9   1   0     1614.18     1568.02     44.05 o 
  -8   1   0     1183.25     1430.05     38.46 o 
  -7   1   0      130.03      147.44     12.01 o 
  -6   1   0     5264.86     5636.11     95.21 o 
  -5   1   0     3122.73     2943.79     65.18 o 
  -4   1   0     7224.41     6537.62    100.85 o 
  -3   1   0     1143.80     1016.68     23.20 o 
  -2   1   0    16717.56    16369.70    292.05 o 
  -1   1   0     2395.57     2300.51     58.18 o 
   0   1   0     1636.28     1478.34     40.18 o 
   1   1   0     3001.72     3161.77     54.19 o 
   2   1   0      347.87      281.93     11.92 o 
   3   1   0     3177.07     3765.68     80.53 o 
   4   1   0      742.86      914.26     24.84 o 
   5   1   0      109.87       97.81     10.65 o 
   6   1   0     5595.09     5955.63     99.78 o 
   7   1   0       13.76        2.96      9.23 o 
   8   1   0     1527.95     1558.83     52.62 o 
   9   1   0       12.07        2.13     13.03 o 
  10   1   0      500.80      529.72     34.31 o 
  11   1   0      472.40      534.55     39.50 o 
  12   1   0      151.47      216.39     39.09 o 
  13   1   0      206.74      207.33     35.88 o 
 -14   2   0      437.46      414.42    109.34 o 
 -13   2   0       51.22       65.41     26.62 o 
 -12   2   0      577.79      550.76     73.05 o 
 -11   2   0      126.45      213.55     51.41 o 
 -10   2   0     2170.85     2214.41     75.40 o 
  -9   2   0       96.22      148.89     15.86 o 
  -8   2   0        0.24        8.41      7.57 o 
  -7   2   0     2884.58     3819.44     65.03 o 
  -6   2   0      245.88      155.77     13.56 o 
  -5   2   0     2151.39     2511.35     59.88 o 
  -4   2   0     5359.01     6490.55     97.70 o 
  -3   2   0    32479.74    33065.80   1019.70 o 
  -2   2   0    14196.62    14810.92    255.58 o 
  -1   2   0    52579.53    54770.80   1063.95 o 
   0   2   0    13737.34    14579.70    226.47 o 
   1   2   0    30417.91    31550.80    483.90 o 
   2   2   0     7101.14     7010.73    118.46 o 
   3   2   0     8435.50     8226.10    113.90 o 
   4   2   0      763.31      722.74     22.45 o 
   5   2   0      907.93      910.26     27.64 o 
   6   2   0      603.17      582.91     26.65 o 
   7   2   0     3004.12     3032.98     69.59 o 
   8   2   0      608.91      615.26     32.31 o 
   9   2   0     5498.29     5885.09    120.36 o 
  10   2   0      128.19       73.12     29.31 o 
  11   2   0      949.82     1025.19     58.09 o 
  12   2   0        3.74      -10.49     19.69 o 
 -14   3   0       11.66       10.11     29.10 o 
 -13   3   0        1.10      -33.74     24.03 o 
 -12   3   0      339.70      344.12     37.82 o 
 -11   3   0      649.61      819.95     62.83 o 
 -10   3   0      291.42      207.51     39.64 o 
  -9   3   0     1599.34     1824.03     49.54 o 
  -8   3   0       47.57       69.01      9.87 o 
  -7   3   0     1649.34     1693.16     35.11 o 
  -6   3   0     1988.43     1958.98     36.05 o 
  -5   3   0    35088.84    37016.57    559.79 o 
  -4   3   0     1957.80     1511.75     34.16 o 
  -3   3   0    18184.20    18705.99    352.19 o 
  -2   3   0    43020.10    44732.20    680.41 o 
  -1   3   0    29252.29    31028.94    608.37 o 
   0   3   0     4599.04     4719.75     79.13 o 
   1   3   0     7234.57     7224.00    177.41 o 
   2   3   0     4403.06     4530.48     68.56 o 
   3   3   0     7022.10     7695.71    100.29 o 
   4   3   0        5.70        3.76      6.75 o 
   5   3   0      245.79      266.61     18.37 o 
   6   3   0      228.45      302.41     21.15 o 
   7   3   0      234.15      231.34     20.94 o 
   8   3   0       16.78       21.81     13.73 o 
   9   3   0       13.73        5.84     15.73 o 
  10   3   0      397.64      440.31     40.67 o 
  11   3   0       27.72       28.97     22.75 o 
  12   3   0        0.89       -3.64     20.90 o 
 -15   4   0      582.19      514.75     63.41 o 
 -14   4   0        7.30      -10.82     28.98 o 
 -13   4   0       93.40       73.59     32.80 o 
 -12   4   0       27.48       43.69     22.21 o 
 -11   4   0      722.93      572.53     43.01 o 
 -10   4   0       68.03      166.64     25.77 o 
  -9   4   0     2863.92     3266.67     90.77 o 
  -8   4   0        5.39        7.53      7.13 o 
  -7   4   0    25385.39    26141.26    365.33 o 
  -6   4   0       42.52       25.22      8.06 o 
  -5   4   0    18311.69    17499.44    241.69 o 
  -4   4   0     2193.46     2463.68     41.45 o 
  -3   4   0    16821.22    17806.22    274.69 o 
  -2   4   0    10784.19    11369.40    210.91 o 
  -1   4   0     2854.48     3321.61     78.24 o 
   0   4   0     1462.66     1733.13     35.47 o 
   1   4   0      909.44     1126.39     23.35 o 
   2   4   0      673.58      720.18     24.95 o 
   3   4   0      397.61      355.62     12.73 o 
   4   4   0     8241.46     8344.17    117.84 o 
   5   4   0      617.59      618.03     25.90 o 
   6   4   0     7193.18     7041.03    127.57 o 
   7   4   0      289.43      275.63     22.96 o 
   8   4   0     2610.16     2779.56     76.98 o 
   9   4   0      100.07       59.16     28.26 o 
  10   4   0      939.72      958.04     83.14 o 
  11   4   0        3.22      -21.27     25.21 o 
 -15   5   0        0.04        7.43     36.97 o 
 -14   5   0      104.79       -7.79     45.37 o 
 -13   5   0      255.36      250.55     68.22 o 
 -12   5   0      955.58      958.93     70.75 o 
 -11   5   0       70.83      101.49     22.64 o 
 -10   5   0       70.20       83.00     24.88 o 
  -9   5   0        1.30       14.89     21.75 o 
  -8   5   0       43.44       42.79     11.39 o 
  -7   5   0        0.05       -9.44      7.23 o 
  -6   5   0     1347.14     1278.22     31.47 o 
  -5   5   0     5747.46     5640.89    107.77 o 
  -4   5   0     3403.41     3242.29     47.92 o 
  -3   5   0     4136.09     3822.81     55.17 o 
  -2   5   0     7014.13     6687.11    144.56 o 
  -1   5   0     3973.38     3908.87     69.68 o 
   0   5   0     1778.45     1754.11     40.52 o 
   1   5   0        1.11       16.43      5.63 o 
   2   5   0       24.92       36.01      7.55 o 
   3   5   0      772.25      893.60     27.20 o 
   4   5   0     2594.63     2610.47     55.19 o 
   5   5   0      921.21      940.08     30.32 o 
   6   5   0      723.29      784.26     31.09 o 
   7   5   0      302.67      354.67     25.94 o 
   8   5   0     1345.07     1431.61     96.97 o 
   9   5   0      347.39      349.45     39.46 o 
  10   5   0      424.85      442.77     42.92 o 
  11   5   0       31.77       60.30     28.44 o 
 -15   6   0       33.96       30.30     50.04 o 
 -14   6   0      178.30       60.95     48.65 o 
 -13   6   0       27.97       32.64     29.18 o 
 -12   6   0        1.10      -19.12     22.33 o 
 -11   6   0     1675.96     2082.08     72.52 o 
 -10   6   0     1466.87     1661.16     60.09 o 
  -9   6   0      466.57      435.58     44.51 o 
  -8   6   0    15587.57    16060.82    254.60 o 
  -7   6   0      162.65      154.69     12.50 o 
  -6   6   0    40900.31    41212.26    553.60 o 
  -5   6   0     2728.55     2525.62     40.80 o 
  -4   6   0    27337.06    27647.72    326.35 o 
  -3   6   0     4581.14     4424.53     76.68 o 
  -2   6   0    16638.09    16329.26    285.47 o 
  -1   6   0     2984.68     2798.87     56.19 o 
   0   6   0      313.93      332.35     12.24 o 
   1   6   0     8373.96     8415.60    118.83 o 
   2   6   0      858.45      851.52     25.43 o 
   3   6   0     5253.93     5044.83     87.66 o 
   4   6   0     2653.99     2728.26     58.52 o 
   5   6   0      433.30      443.17     52.54 o 
   6   6   0      302.71      354.80     66.93 o 
   7   6   0      447.85      374.52     46.02 o 
   8   6   0      841.73      752.16     91.08 o 
   9   6   0       36.21       96.96     51.25 o 
  10   6   0        1.68      -33.07     38.96 o 
 -15   7   0      222.20      129.57     49.95 o 
 -14   7   0      199.24      302.67     65.54 o 
 -13   7   0      267.39      181.40     38.41 o 
 -12   7   0      113.09      227.15     39.35 o 
 -11   7   0     1121.15     1299.77     82.59 o 
 -10   7   0      778.28      732.34     59.81 o 
  -9   7   0      662.18      744.16     36.65 o 
  -8   7   0     2847.88     2752.78     65.19 o 
  -7   7   0     2204.34     2109.20     43.08 o 
  -6   7   0     4031.54     4376.54     65.53 o 
  -5   7   0     2133.11     2139.39     36.17 o 
  -4   7   0      805.33      882.02     19.17 o 
  -3   7   0     1050.03     1105.21     26.91 o 
  -2   7   0        5.60        2.68      7.73 o 
  -1   7   0     1126.02     1079.07     32.08 o 
   0   7   0      761.06      714.52     24.60 o 
   1   7   0     1126.74     1147.07     28.81 o 
   2   7   0      660.87      638.56     23.52 o 
   3   7   0      167.76      149.87     15.23 o 
   4   7   0      464.55      554.97     28.19 o 
   5   7   0     3405.87     3577.35    102.83 o 
   6   7   0      131.45      120.00     50.82 o 
   7   7   0      759.16      798.56     88.48 o 
   8   7   0       32.49       24.07     37.05 o 
   9   7   0      248.05      317.73     73.24 o 
 -15   8   0        4.44       -1.23     28.98 o 
 -14   8   0        6.81       15.31     31.95 o 
 -13   8   0       19.05       13.24     26.08 o 
 -12   8   0       16.83        8.11     23.11 o 
 -11   8   0       16.83       37.28     21.13 o 
 -10   8   0     1123.20      986.21     56.77 o 
  -9   8   0     4384.49     4327.27    104.89 o 
  -8   8   0     1077.96     1129.83     32.87 o 
  -7   8   0     8335.56     8492.81    118.43 o 
  -6   8   0      592.44      808.49     20.31 o 
  -5   8   0     2677.44     2344.84     36.31 o 
  -4   8   0     2103.79     1986.85     39.46 o 
  -3   8   0      592.74      592.93     26.08 o 
  -2   8   0      324.77      295.70     17.87 o 
  -1   8   0     1610.37     1585.65     58.95 o 
   0   8   0     4559.60     4640.08     68.20 o 
   1   8   0     7435.99     7728.52    109.58 o 
   2   8   0     1834.42     1671.78     40.91 o 
   3   8   0     5275.99     5232.73    125.62 o 
   4   8   0      150.35      150.98     18.74 o 
   5   8   0     1276.79     1356.11     95.58 o 
   6   8   0       13.76       44.33     35.50 o 
   7   8   0     1182.13     1243.56    109.78 o 
   8   8   0       49.84       65.28     49.69 o 
 -16   9   0      191.14      103.42     71.60 o 
 -15   9   0       22.69       49.84     35.21 o 
 -14   9   0       13.46       19.69     31.60 o 
 -13   9   0      884.59      880.26     66.78 o 
 -12   9   0        2.15      -31.82     21.21 o 
 -11   9   0      320.25      332.65     40.02 o 
 -10   9   0     1847.27     1833.61    181.20 o 
  -9   9   0     2060.90     1991.03     90.92 o 
  -8   9   0     4649.40     4426.88     82.52 o 
  -7   9   0     2514.69     2458.42     46.51 o 
  -6   9   0     4551.13     4648.69     68.46 o 
  -5   9   0     2912.71     2866.27     50.62 o 
  -4   9   0     4308.11     4327.95    105.64 o 
  -3   9   0       38.04       33.44     11.25 o 
  -2   9   0      436.99      442.12     39.96 o 
  -1   9   0        0.32       -5.49     10.13 o 
   0   9   0      215.04      213.29     12.47 o 
   1   9   0      112.40      108.85     13.14 o 
   2   9   0        5.08        6.09     10.40 o 
   3   9   0      438.88      394.79     24.62 o 
   4   9   0      132.72      110.06     29.64 o 
   5   9   0      684.53      643.60     73.59 o 
   6   9   0       15.10       -3.98     30.82 o 
   7   9   0      126.46       70.64     46.23 o 
 -15  10   0      337.58      362.31     53.44 o 
 -14  10   0       96.74      110.03     35.31 o 
 -13  10   0     1302.91     1659.41     85.51 o 
 -12  10   0       19.47        8.23     21.28 o 
 -11  10   0     2794.19     2839.95    106.85 o 
 -10  10   0       63.20       96.18     35.69 o 
  -9  10   0     4748.56     4891.39    119.51 o 
  -8  10   0       87.42       47.59     10.85 o 
  -7  10   0     3104.86     3451.51     73.52 o 
  -6  10   0        0.66        4.33      5.71 o 
  -5  10   0        8.79       -5.24      8.88 o 
  -4  10   0      916.62     1014.91     42.06 o 
  -3  10   0       58.67       64.58     13.95 o 
  -2  10   0     3311.41     3604.86     84.86 o 
  -1  10   0     1367.33     1556.41     50.05 o 
   0  10   0     8698.77     8696.02    194.11 o 
   1  10   0      171.35      168.01     14.19 o 
   2  10   0     2457.56     2605.60     66.23 o 
   3  10   0        3.83       -6.38     16.31 o 
   4  10   0      404.59      476.71     76.62 o 
   5  10   0       91.64      114.28     43.46 o 
   6  10   0      160.23      108.74     45.54 o 
   7  10   0       39.01       30.65     43.11 o 
 -15  11   0      116.36      155.45     40.46 o 
 -14  11   0        0.08       22.47     27.69 o 
 -13  11   0      204.38      207.12     43.63 o 
 -12  11   0       40.98       -4.44     21.47 o 
 -11  11   0      169.74      102.39     26.33 o 
 -10  11   0      124.92       66.11     19.84 o 
  -9  11   0     1451.98     1272.50     49.64 o 
  -8  11   0       17.13       72.06     19.17 o 
  -7  11   0      113.31       98.88     12.71 o 
  -6  11   0      778.65      708.76     31.53 o 
  -5  11   0      234.21      211.37     22.84 o 
  -4  11   0      137.07      117.44     19.92 o 
  -3  11   0      129.32      132.05     21.57 o 
  -2  11   0     1251.17     1347.60     52.08 o 
  -1  11   0      121.79      107.12     24.72 o 
   0  11   0      429.74      477.18     18.64 o 
   1  11   0      319.12      439.11     29.57 o 
   2  11   0      456.74      556.16     62.65 o 
   3  11   0      253.57      321.31     34.07 o 
   4  11   0      838.55      818.07    116.96 o 
   5  11   0      136.05       88.83     41.04 o 
   6  11   0      260.91      248.82     59.39 o 
 -15  12   0       84.75       23.39     29.43 o 
 -14  12   0     1030.12      918.87     74.89 o 
 -13  12   0      238.89      230.98     39.56 o 
 -12  12   0     2529.98     2477.10    100.99 o 
 -11  12   0        3.30        1.59     16.16 o 
 -10  12   0     1021.89     1108.86     83.62 o 
  -9  12   0      558.07      618.70     34.76 o 
  -8  12   0     1582.94     1636.42     52.73 o 
  -7  12   0      863.62     1034.96     44.61 o 
  -6  12   0        3.81      -15.73     21.39 o 
  -5  12   0     2698.79     2697.80     70.31 o 
  -4  12   0      993.53     1037.59     41.25 o 
  -3  12   0     1591.07     1477.33     62.21 o 
  -2  12   0      700.91      766.51     67.21 o 
  -1  12   0      427.31      412.07     33.83 o 
   0  12   0      606.07      588.37     50.13 o 
   1  12   0      269.84      273.11     27.82 o 
   2  12   0      436.10      366.62     33.06 o 
   3  12   0       33.23       26.59     21.70 o 
   4  12   0        3.16      -16.31     25.94 o 
 -15  13   0       88.49       37.13     30.97 o 
 -14  13   0       18.92       14.73     34.98 o 
 -13  13   0      316.91      319.78     43.35 o 
 -12  13   0       47.85       99.94     29.11 o 
 -11  13   0      801.97      957.25     48.37 o 
 -10  13   0        6.72       33.53     16.72 o 
  -9  13   0       45.46      101.74     17.68 o 
  -8  13   0       25.80       16.84     39.05 o 
  -7  13   0       70.17       82.76     24.79 o 
  -6  13   0       52.03       81.57     19.90 o 
  -5  13   0       56.42       47.38     14.50 o 
  -4  13   0       25.12        7.47     15.54 o 
  -3  13   0        2.76       54.79     23.65 o 
  -2  13   0      187.72      152.91     32.06 o 
  -1  13   0      372.78      328.96     41.35 o 
   0  13   0      189.54      195.48     38.13 o 
   1  13   0       80.87       79.51     18.01 o 
   2  13   0       80.26       91.42     23.27 o 
   3  13   0       27.54      -16.62     45.88 o 
 -15  14   0      421.66      361.17     50.44 o 
 -14  14   0      361.80      373.05     75.49 o 
 -13  14   0      337.04      240.85     65.88 o 
 -12  14   0      144.27      207.45     29.02 o 
 -11  14   0      788.74      637.26     39.77 o 
 -10  14   0        1.64       -3.93     15.12 o 
  -9  14   0        0.01        4.23     22.36 o 
  -8  14   0      860.70      885.42     60.67 o 
  -7  14   0      718.64      789.06     55.52 o 
  -6  14   0      928.15     1011.12     62.80 o 
  -5  14   0     1431.37     1449.48     50.40 o 
  -4  14   0       53.03       27.04     18.30 o 
  -3  14   0      914.79      878.65     59.62 o 
  -2  14   0       26.63        3.11     24.15 o 
  -1  14   0     1045.72     1246.76     74.49 o 
   0  14   0       16.44       -4.24     26.74 o 
   1  14   0      409.21      510.65     58.30 o 
   2  14   0       46.38       69.69     22.29 o 
 -14  15   0      363.32      396.45     48.48 o 
 -13  15   0        0.08      -20.15     22.57 o 
 -12  15   0      408.33      433.95     60.03 o 
 -11  15   0       42.38       64.61     20.56 o 
 -10  15   0      395.36      452.13     51.58 o 
  -9  15   0       15.94       -1.89     24.05 o 
  -8  15   0       60.93       41.62     45.62 o 
  -7  15   0        0.02        2.80     23.26 o 
  -6  15   0       21.09       39.99     21.05 o 
  -5  15   0       81.65       41.73     18.38 o 
  -4  15   0        0.05      -20.27     22.46 o 
  -3  15   0        5.45       -2.34     24.64 o 
  -2  15   0      100.69      140.29     49.17 o 
  -1  15   0       10.93        9.48     27.87 o 
   0  15   0        0.42       -7.94     35.93 o 
 -13  16   0       79.37       76.28     28.96 o 
 -12  16   0        2.78       -6.28     17.60 o 
 -11  16   0       30.22       88.86     34.77 o 
 -10  16   0       15.75       32.82     27.67 o 
  -9  16   0       18.90       14.69     31.43 o 
  -8  16   0      552.52      528.18     53.45 o 
  -7  16   0      273.47      303.80     35.11 o 
  -6  16   0      579.48      489.57     50.30 o 
  -5  16   0      228.62      152.54     51.43 o 
  -4  16   0      458.90      426.98    113.76 o 
  -3  16   0       13.74       -3.55     26.47 o 
  -2  16   0      145.33      164.83     87.96 o 
  -1  16   0        1.74      -34.84     28.03 o 
 -12  17   0        7.53       19.41     30.76 o 
 -11  17   0       53.89       46.41     33.18 o 
 -10  17   0        2.21      -25.23     27.99 o 
  -9  17   0        4.54      -23.64     26.54 o 
  -8  17   0        4.59       -7.71     26.83 o 
  -3  17   0      152.81      156.01     55.93 o 
  -9  18   0       72.66      107.70     52.64 o 
   8 -18   1        2.95       23.72     31.71 o 
   9 -18   1        0.09       28.11     43.72 o 
   3 -17   1       55.75       -1.39     40.52 o 
   4 -17   1       30.89       61.12     40.00 o 
   6 -17   1       55.73       46.23     30.51 o 
   7 -17   1       46.57       83.02     33.04 o 
   8 -17   1        4.53       37.33     29.81 o 
   9 -17   1      463.59      568.96     59.56 o 
  10 -17   1       11.97      -15.11     29.06 o 
  11 -17   1       82.58      106.04     37.06 o 
  12 -17   1        1.02       -8.74     16.53 o 
   1 -16   1      172.04       75.67     46.58 o 
   2 -16   1      130.93      150.47     54.37 o 
   3 -16   1       47.70       36.36     37.23 o 
   4 -16   1        0.44       14.37     38.44 o 
   5 -16   1        5.59       17.14     33.94 o 
   6 -16   1        6.80        8.10     24.60 o 
   7 -16   1      116.65      170.78     58.70 o 
   8 -16   1      123.30      108.21     33.38 o 
   9 -16   1       28.52       38.57     29.03 o 
  10 -16   1      225.20      216.00     41.72 o 
  11 -16   1      230.58      333.45     28.78 o 
  12 -16   1      168.11      140.97     25.46 o 
  13 -16   1      131.02      172.27     29.68 o 
  -1 -15   1       68.92      129.52     54.72 o 
   0 -15   1      183.65      126.75     51.08 o 
   1 -15   1      123.92      171.94     51.25 o 
   2 -15   1       27.94      -18.73     23.73 o 
   3 -15   1       85.37       49.32     22.62 o 
   4 -15   1        0.40        7.09     18.99 o 
   5 -15   1        2.48       -5.43     17.29 o 
   6 -15   1      240.41      239.13     29.99 o 
   7 -15   1       23.82       27.52     26.08 o 
   8 -15   1       36.95       47.12     29.03 o 
   9 -15   1      117.81      197.49     42.59 o 
  10 -15   1      107.99      160.51     22.16 o 
  11 -15   1       83.34      105.39     23.44 o 
  12 -15   1       24.69       42.64     21.70 o 
  13 -15   1       36.99       46.49     26.85 o 
  14 -15   1        3.98      -20.50     25.54 o 
  -3 -14   1      266.95      281.11     32.19 o 
  -2 -14   1     1114.37     1205.17     62.80 o 
  -1 -14   1      163.05      136.60     72.81 o 
   0 -14   1      482.73      452.66     50.53 o 
   1 -14   1       46.38       22.92     26.11 o 
   2 -14   1      207.36      292.97     32.51 o 
   3 -14   1      523.97      598.40     40.82 o 
   4 -14   1      473.47      436.98     59.70 o 
   5 -14   1     1258.26     1510.59     59.84 o 
   6 -14   1        6.99        4.64     16.81 o 
   7 -14   1     1657.24     1628.39     92.55 o 
   8 -14   1       13.77       41.23     23.57 o 
   9 -14   1      745.76      724.34     35.80 o 
  10 -14   1      134.73      129.95     22.17 o 
  11 -14   1      344.93      329.15     43.14 o 
  12 -14   1       52.31       89.95     24.15 o 
  13 -14   1       63.19       11.10     42.42 o 
  14 -14   1      259.35      178.00     69.69 o 
  -4 -13   1      131.79      156.26     35.00 o 
  -3 -13   1       12.99      -15.62     19.40 o 
  -2 -13   1       94.15      102.91     22.24 o 
  -1 -13   1       40.29       22.68     27.50 o 
   0 -13   1        8.51      -11.49     22.63 o 
   1 -13   1      328.43      312.12     32.11 o 
   2 -13   1      410.97      411.81     48.62 o 
   3 -13   1      156.75       89.24     21.97 o 
   4 -13   1      585.39      615.85     34.53 o 
   5 -13   1       56.97       87.06     24.23 o 
   6 -13   1      176.14      158.49     24.00 o 
   7 -13   1      155.54      118.91     47.39 o 
   8 -13   1       34.06       31.49     13.37 o 
   9 -13   1      141.49       95.97     18.55 o 
  10 -13   1       99.54      123.52     21.83 o 
  11 -13   1       21.06       15.76     18.50 o 
  12 -13   1      481.68      456.25     47.54 o 
  13 -13   1       74.58       29.05     25.99 o 
  14 -13   1      151.19      134.25     36.38 o 
  15 -13   1      106.31       70.54     34.16 o 
  -5 -12   1      506.52      613.30     75.32 o 
  -4 -12   1       10.33       25.38     22.25 o 
  -3 -12   1     1627.47     1766.42     91.20 o 
  -2 -12   1        1.32       -9.76     15.22 o 
  -1 -12   1      703.68      734.72     31.79 o 
   0 -12   1        0.02       -6.68     15.14 o 
   1 -12   1      628.27      550.83     52.64 o 
   2 -12   1      544.80      514.84     34.99 o 
   3 -12   1      211.98      260.69     24.08 o 
   4 -12   1     1328.44     1432.42     65.07 o 
   5 -12   1      398.23      341.44     35.25 o 
   6 -12   1     4764.77     5011.37    123.90 o 
   7 -12   1     1472.85     1482.54     41.49 o 
   8 -12   1     4892.52     5157.34    122.61 o 
   9 -12   1      159.05      170.80     23.04 o 
  10 -12   1      542.24      477.66     38.31 o 
  11 -12   1       45.16       38.29     19.27 o 
  12 -12   1       86.42      121.14     30.81 o 
  13 -12   1       77.34      105.76     32.61 o 
  14 -12   1       72.85       44.78     28.91 o 
  15 -12   1        0.01      -18.73     28.21 o 
  -6 -11   1      150.87      179.56     52.64 o 
  -5 -11   1       40.61       36.19     35.15 o 
  -4 -11   1      314.68      379.96     37.15 o 
  -3 -11   1      146.48      140.62     24.89 o 
  -2 -11   1      835.62      784.51     34.27 o 
  -1 -11   1      193.45      164.95     17.95 o 
   0 -11   1      480.08      442.81     33.36 o 
   1 -11   1     1363.22     1352.67     48.51 o 
   2 -11   1     1121.00     1101.29     49.93 o 
   3 -11   1     2995.94     3182.12     80.57 o 
   4 -11   1     1677.46     1754.38     60.54 o 
   5 -11   1     1342.17     1328.67     44.04 o 
   6 -11   1     1588.61     1619.19     34.49 o 
   7 -11   1     2088.33     2082.04     52.84 o 
   8 -11   1       42.61       29.93     12.36 o 
   9 -11   1        6.36      -17.40     11.60 o 
  10 -11   1      172.06      151.49     50.36 o 
  11 -11   1      777.57      771.51     55.91 o 
  12 -11   1      270.49      174.23     34.84 o 
  13 -11   1      731.01      744.24     62.78 o 
  14 -11   1        5.30      -11.40     28.79 o 
  15 -11   1      127.68      156.11     41.69 o 
  -7 -10   1       87.57      100.60     48.83 o 
  -6 -10   1      566.41      656.76     79.48 o 
  -5 -10   1      179.11      176.64     35.50 o 
  -4 -10   1       87.06      129.81     21.55 o 
  -3 -10   1      264.85      268.04     25.03 o 
  -2 -10   1       27.55       21.25     10.56 o 
  -1 -10   1     1328.82     1370.22     37.56 o 
   0 -10   1     1593.19     1655.01     42.23 o 
   1 -10   1        9.67        7.53     11.89 o 
   2 -10   1     4624.89     4701.59    102.42 o 
   3 -10   1        1.32       -4.59     10.03 o 
   4 -10   1     4030.00     3801.33     87.55 o 
   5 -10   1     1158.57     1291.58     52.83 o 
   6 -10   1     7108.37     7375.77    110.24 o 
   7 -10   1     4226.53     4947.75     89.18 o 
   8 -10   1      663.71      688.22     30.05 o 
   9 -10   1     2821.18     2777.67     68.53 o 
  10 -10   1      364.40      310.92     34.13 o 
  11 -10   1       84.83       50.43     23.68 o 
  12 -10   1      147.32      139.54     39.48 o 
  13 -10   1       20.59      -19.31     24.56 o 
  14 -10   1       48.90       38.47     29.70 o 
  15 -10   1      330.73      336.00     51.37 o 
  -8  -9   1      148.68       74.45     50.21 o 
  -7  -9   1      391.43      202.58     57.31 o 
  -6  -9   1      374.67      419.02     67.36 o 
  -5  -9   1       20.98        5.29     17.11 o 
  -4  -9   1      333.28      319.48     29.46 o 
  -3  -9   1     2123.26     2096.06     70.39 o 
  -2  -9   1       18.22       41.86     11.36 o 
  -1  -9   1     1148.33      998.75     24.50 o 
   0  -9   1      197.26      177.24     17.15 o 
   1  -9   1     1252.67     1108.77     38.31 o 
   2  -9   1       37.74       11.52      9.43 o 
   3  -9   1     4177.19     4382.54     95.88 o 
   4  -9   1      748.85      678.24     32.55 o 
   5  -9   1      524.25      468.41     14.76 o 
   6  -9   1       59.62       48.37      8.14 o 
   7  -9   1      270.44      237.67     16.48 o 
   8  -9   1      138.94      148.62     16.81 o 
   9  -9   1      503.64      431.22     26.67 o 
  10  -9   1     1203.73     1065.44     60.74 o 
  11  -9   1      224.09      274.72     38.75 o 
  12  -9   1     1467.29     1337.51    110.90 o 
  13  -9   1      261.98      232.47     41.27 o 
  14  -9   1      335.66      270.51     47.00 o 
  15  -9   1       28.17        5.29     29.63 o 
  -9  -8   1       44.03      -15.06     40.00 o 
  -8  -8   1     1202.71     1294.12    116.36 o 
  -7  -8   1      154.91      166.92     50.91 o 
  -6  -8   1      586.84      533.66     51.45 o 
  -5  -8   1      691.60      609.94     51.11 o 
  -4  -8   1     3236.84     2856.04     66.26 o 
  -3  -8   1     1347.20     1192.78     34.96 o 
  -2  -8   1      141.17       97.12     14.45 o 
  -1  -8   1     7076.96     6805.14     97.09 o 
   0  -8   1     2472.15     2407.04     50.32 o 
   1  -8   1    14440.66    13924.95    226.67 o 
   2  -8   1      992.28      947.70     29.35 o 
   3  -8   1    10011.86     8804.07    166.13 o 
   4  -8   1      425.40      333.17     14.37 o 
   5  -8   1     8325.79     8121.18    111.62 o 
   6  -8   1      412.40      536.06     17.39 o 
   7  -8   1     1460.28     1372.94     31.81 o 
   8  -8   1      243.59      222.56     23.07 o 
   9  -8   1      339.63      282.85     43.89 o 
  10  -8   1      625.08      526.36     34.81 o 
  11  -8   1      997.02     1030.98     65.59 o 
  12  -8   1        2.26       -1.61     35.15 o 
  13  -8   1     1076.97     1008.86    108.74 o 
  14  -8   1      230.71      205.41     64.41 o 
  15  -8   1      507.11      450.71     60.59 o 
 -10  -7   1        2.09       68.91     47.62 o 
  -9  -7   1        5.14       59.22     46.40 o 
  -8  -7   1       72.85       66.89     40.26 o 
  -7  -7   1       97.54       84.46     29.08 o 
  -6  -7   1      354.75      279.23     38.44 o 
  -5  -7   1      186.96      168.73     21.89 o 
  -4  -7   1       50.64       23.15     10.88 o 
  -3  -7   1     1970.86     2182.61     57.54 o 
  -2  -7   1     2181.77     2260.55     46.62 o 
  -1  -7   1     2131.48     2038.32     40.68 o 
   0  -7   1     2759.93     2738.67     50.22 o 
   1  -7   1     4427.13     4451.11     82.92 o 
   2  -7   1     3001.33     3038.20    108.67 o 
   3  -7   1     2463.62     2431.89     53.60 o 
   4  -7   1       49.19       62.47      7.13 o 
   5  -7   1       12.40       11.08      5.64 o 
   6  -7   1       27.62       20.98      6.13 o 
   7  -7   1        2.02       -3.39      5.50 o 
   8  -7   1      283.42      325.23     33.94 o 
   9  -7   1      383.75      280.24     74.38 o 
  10  -7   1       15.06       -6.34     14.70 o 
  11  -7   1      417.14      339.09     33.49 o 
  12  -7   1       40.52      -17.83     23.20 o 
  13  -7   1       48.96       78.32     33.24 o 
  14  -7   1       41.73       37.61     33.81 o 
  15  -7   1        7.28       20.43     51.08 o 
 -10  -6   1        0.38       -9.35     40.00 o 
  -9  -6   1      654.42      752.93     69.11 o 
  -8  -6   1      132.88      126.30     33.75 o 
  -7  -6   1      308.39      362.67     44.42 o 
  -6  -6   1       21.00       -3.78     15.68 o 
  -5  -6   1      628.21      561.01     34.37 o 
  -4  -6   1     1170.33     1029.78     34.03 o 
  -3  -6   1      411.01      511.77     22.99 o 
  -2  -6   1     6176.24     5696.32     91.85 o 
  -1  -6   1     3429.15     3703.55     58.84 o 
   0  -6   1     8815.56     8127.05    111.51 o 
   1  -6   1      205.18      207.06     10.24 o 
   2  -6   1    10737.58     9821.60    178.18 o 
   3  -6   1       36.96       41.19      4.99 o 
   4  -6   1     5238.25     4553.30     65.77 o 
   5  -6   1       15.92       22.87      5.56 o 
   6  -6   1      152.34      149.91      9.50 o 
   7  -6   1        0.45       14.39      5.41 o 
   8  -6   1     1740.25     1510.03     52.29 o 
   9  -6   1       74.92       54.11     16.27 o 
  10  -6   1     2686.24     2438.27     78.62 o 
  11  -6   1       23.94       -7.32     16.21 o 
  12  -6   1     2299.98     2444.82    108.63 o 
  13  -6   1        1.83        5.65     27.26 o 
  14  -6   1     1015.07     1015.17    117.40 o 
  15  -6   1       19.89      -35.32     44.85 o 
 -11  -5   1        2.02      -27.59     24.68 o 
 -10  -5   1      964.63     1018.74     87.19 o 
  -9  -5   1      468.06      449.52     36.04 o 
  -8  -5   1      559.29      477.71     34.23 o 
  -7  -5   1      306.91      286.10     23.23 o 
  -6  -5   1     2950.13     2763.10     62.28 o 
  -5  -5   1     4193.74     4212.57     73.84 o 
  -4  -5   1     1537.67     1354.84     37.44 o 
  -3  -5   1    12745.18    12792.61    187.00 o 
  -2  -5   1    12050.26    12109.20    164.20 o 
  -1  -5   1     7493.04     7023.37     98.62 o 
   0  -5   1     7694.70     7400.76    100.89 o 
   1  -5   1    13473.73    12412.55    218.67 o 
   2  -5   1    13839.38    13264.94    228.78 o 
   3  -5   1     2628.64     2080.96     33.29 o 
   4  -5   1      116.94      171.18      8.96 o 
   5  -5   1      639.54      764.99     23.03 o 
   6  -5   1     1459.17     1624.81     36.63 o 
   7  -5   1      857.68      826.82     24.29 o 
   8  -5   1     2204.19     2141.11     60.51 o 
   9  -5   1      481.64      546.25     59.04 o 
  10  -5   1     1213.93     1321.02     55.90 o 
  11  -5   1      397.74      530.02     53.67 o 
  12  -5   1      357.48      465.67     42.71 o 
  13  -5   1      128.11       39.50     31.53 o 
  14  -5   1      276.08      257.15     48.93 o 
  15  -5   1      215.06      147.42     74.02 o 
 -12  -4   1      109.01      166.05     33.14 o 
 -11  -4   1      175.67      146.29     30.44 o 
 -10  -4   1      296.55      324.10     35.79 o 
  -9  -4   1        5.32        5.12     17.63 o 
  -8  -4   1        5.38       13.84     14.29 o 
  -7  -4   1     1024.67      996.99     37.29 o 
  -6  -4   1     1369.19     1328.62     39.83 o 
  -5  -4   1     3806.40     4194.67     73.97 o 
  -4  -4   1    11597.43    11038.20    188.26 o 
  -3  -4   1     1485.94     1731.54     31.87 o 
  -2  -4   1    20891.64    20167.93    260.70 o 
  -1  -4   1     1413.06     1537.97     34.61 o 
   0  -4   1    10616.46    10175.37    163.10 o 
   1  -4   1    12459.09    12831.10    229.50 o 
   2  -4   1      224.18      177.45     21.83 o 
   3  -4   1     3586.03     3897.49     66.52 o 
   4  -4   1      162.23      128.50     13.87 o 
   5  -4   1      806.11      854.47     20.15 o 
   6  -4   1     1567.57     1830.14     38.46 o 
   7  -4   1      460.88      341.92     17.36 o 
   8  -4   1      428.39      505.53     22.73 o 
   9  -4   1     6001.96     5342.61    132.91 o 
  10  -4   1     1259.75     1376.13     59.76 o 
  11  -4   1     1437.08     1416.44     64.30 o 
  12  -4   1      166.64      150.01     31.57 o 
  13  -4   1      848.37      960.93    143.63 o 
  14  -4   1       59.48       54.47     35.33 o 
 -12  -3   1       19.58       33.24     25.80 o 
 -11  -3   1      205.09      150.37     29.76 o 
 -10  -3   1        0.55       -1.60     17.85 o 
  -9  -3   1      938.73      969.67     45.76 o 
  -8  -3   1       49.91       29.60     13.79 o 
  -7  -3   1      577.13      527.33     27.91 o 
  -6  -3   1      145.77      160.92     18.86 o 
  -5  -3   1     1086.83     1157.95     28.93 o 
  -4  -3   1      509.36      545.25     18.08 o 
  -3  -3   1      155.17      135.26      8.72 o 
  -2  -3   1     9769.16     9881.29    247.17 o 
  -1  -3   1      384.72      245.72     17.14 o 
   0  -3   1      702.55      691.51     23.62 o 
   1  -3   1     1393.89     1240.59     26.45 o 
   2  -3   1     2440.27     2806.26     93.00 o 
   3  -3   1      807.55      800.87     31.64 o 
   4  -3   1      761.85      736.04     18.85 o 
   5  -3   1     1915.23     1671.93     38.56 o 
   6  -3   1     5985.41     5835.93     95.35 o 
   7  -3   1     3924.68     3687.70     69.06 o 
   8  -3   1     6465.47     6280.33     99.48 o 
   9  -3   1     1803.43     1691.14     66.52 o 
  10  -3   1      796.59      845.09     49.46 o 
  11  -3   1     2355.98     2745.75    114.41 o 
  12  -3   1       14.27       38.37     24.10 o 
  13  -3   1      519.42      695.76     53.04 o 
  14  -3   1        9.61       24.52     31.30 o 
 -13  -2   1      106.43       90.94     29.92 o 
 -12  -2   1      238.99      281.95     32.91 o 
 -11  -2   1      245.41      253.96     34.77 o 
 -10  -2   1      765.56      795.27     39.94 o 
  -9  -2   1      715.68      679.91     35.06 o 
  -8  -2   1      481.24      509.45     29.44 o 
  -7  -2   1     6654.59     6470.15    119.45 o 
  -6  -2   1      246.24      265.88     22.96 o 
  -5  -2   1    11454.73    10446.43    159.54 o 
  -4  -2   1     6920.87     6508.26     87.63 o 
  -3  -2   1    33659.41    32235.94    450.23 o 
  -2  -2   1    19427.65    19338.66    344.08 o 
  -1  -2   1    29866.42    29750.03    454.89 o 
   0  -2   1     1169.67     1411.08     31.79 o 
   1  -2   1     4650.15     4555.87     95.14 o 
   2  -2   1     1204.51     1312.03     44.18 o 
   3  -2   1     2292.22     2279.45     49.40 o 
   4  -2   1      116.93      121.94      8.73 o 
   5  -2   1     5190.82     4330.47    106.49 o 
   6  -2   1       18.53       14.11      7.55 o 
   7  -2   1    11558.47    11376.16    162.26 o 
   8  -2   1      785.28      856.80     31.31 o 
   9  -2   1     6427.20     6775.32    130.00 o 
  10  -2   1      237.97      250.67     47.47 o 
  11  -2   1     1098.48     1200.86     60.07 o 
  12  -2   1       16.28       49.88     23.62 o 
  13  -2   1       38.00       60.86     27.51 o 
  14  -2   1       46.86       43.84     53.42 o 
 -13  -1   1      119.81      132.52     34.14 o 
 -12  -1   1       27.79       30.09     23.68 o 
 -11  -1   1      323.45      408.52     40.06 o 
 -10  -1   1      177.65      145.31     23.65 o 
  -9  -1   1     1968.39     2170.48     66.10 o 
  -8  -1   1     1234.02     1136.46     44.33 o 
  -7  -1   1     6392.20     6343.01    107.21 o 
  -6  -1   1     2113.29     1688.55     39.66 o 
  -5  -1   1    10463.98    10143.85    140.62 o 
  -4  -1   1    11763.62    11289.59    184.05 o 
  -3  -1   1     4640.61     4645.86     81.82 o 
  -2  -1   1     3968.93     3867.53     66.56 o 
  -1  -1   1      992.96      971.52     21.61 o 
   0  -1   1      843.89      882.50     48.05 o 
   1  -1   1       77.19       56.48      7.16 o 
   2  -1   1      291.34      217.88     10.91 o 
   3  -1   1     3405.94     3952.89     70.92 o 
   4  -1   1      349.48      311.34     19.13 o 
   5  -1   1      505.79      421.64     18.21 o 
   6  -1   1      785.30      624.63     23.91 o 
   7  -1   1     3519.58     3373.03     61.58 o 
   8  -1   1      778.75      691.31     26.62 o 
   9  -1   1       87.76       48.95     13.85 o 
  10  -1   1      985.26     1117.34     55.61 o 
  11  -1   1        5.80      -25.84     17.23 o 
  12  -1   1      513.96      615.00     49.63 o 
  13  -1   1       22.23       22.73     32.58 o 
 -14   0   1       18.19       30.00     33.49 o 
 -13   0   1      231.78      247.41     39.88 o 
 -12   0   1        5.47      -22.12     19.06 o 
 -11   0   1       62.32       46.68     21.04 o 
 -10   0   1     1179.91     1158.40     51.04 o 
  -9   0   1     1230.41     1148.26     40.85 o 
  -8   0   1     3724.16     4048.39     77.33 o 
  -7   0   1      871.98      779.58     26.90 o 
  -6   0   1     4770.61     4659.57     80.63 o 
  -5   0   1      786.67      740.12     22.19 o 
  -4   0   1    11390.24    11107.85    263.68 o 
  -3   0   1     3113.26     3183.06     57.12 o 
  -2   0   1     9112.86     9719.50    203.21 o 
  -1   0   1      313.73        0.52      3.98 o 
   0   0   1      900.39      987.41     95.84 o 
   1   0   1      686.51      572.67     14.56 o 
   2   0   1    17393.98    17233.57    306.47 o 
   3   0   1      188.65      137.66     12.10 o 
   4   0   1    13870.46    12360.10    203.56 o 
   5   0   1     3379.75     3431.44     64.80 o 
   6   0   1    16086.09    15414.61    224.56 o 
   7   0   1       26.95       64.91     11.35 o 
   8   0   1     6773.06     7065.14    120.59 o 
   9   0   1        0.78       -1.08     12.04 o 
  10   0   1     1135.75     1218.70     52.21 o 
  11   0   1      259.58      320.44     42.99 o 
  12   0   1       47.47       99.31     31.28 o 
  13   0   1      159.35      217.85     44.81 o 
 -14   1   1      548.80      719.75    101.38 o 
 -13   1   1        1.83        1.33     22.22 o 
 -12   1   1      562.01      659.87     47.63 o 
 -11   1   1       94.08      120.95     24.64 o 
 -10   1   1     4058.32     4362.55     93.87 o 
  -9   1   1     2556.55     2853.04     56.82 o 
  -8   1   1     3265.25     3374.12     57.85 o 
  -7   1   1     3963.84     3597.32     72.38 o 
  -6   1   1    23783.53    25221.46    354.17 o 
  -5   1   1     4320.77     3846.14     72.78 o 
  -4   1   1     6915.16     6685.49    124.24 o 
  -3   1   1     4635.99     4610.65    102.22 o 
  -2   1   1       15.48      -17.35     11.57 o 
   0   1   1      689.95      540.21     22.29 o 
   1   1   1     2444.84     2298.81     53.13 o 
   2   1   1     1109.96      893.50     27.57 o 
   3   1   1     7041.90     6895.56    117.42 o 
   4   1   1      488.46      335.12     15.08 o 
   5   1   1     7999.19     8786.64    135.58 o 
   6   1   1     8439.95     8636.54    170.67 o 
   7   1   1        2.56       13.04     11.38 o 
   8   1   1     1625.35     1638.51     50.39 o 
   9   1   1      310.94      337.96     25.63 o 
  10   1   1      740.36      765.35     40.45 o 
  11   1   1       66.20       74.31     30.34 o 
  12   1   1      320.04      339.80     42.39 o 
 -15   2   1       37.75       -0.28     32.15 o 
 -14   2   1        6.40      -38.15     53.16 o 
 -13   2   1        0.03        8.62     27.63 o 
 -12   2   1      529.79      596.66     44.98 o 
 -11   2   1       35.07       21.44     19.22 o 
 -10   2   1     5825.60     6329.02    131.83 o 
  -9   2   1       50.26       71.85     11.75 o 
  -8   2   1    10262.07     9700.06    129.96 o 
  -7   2   1     2208.16     2988.86     48.66 o 
  -6   2   1    21966.10    21730.41    309.96 o 
  -5   2   1     1287.27     1681.96     73.95 o 
  -4   2   1    36446.30    38572.50    656.83 o 
  -3   2   1      582.92      642.41     19.60 o 
  -2   2   1       70.20       39.59      3.13 o 
  -1   2   1       43.70        5.00      5.15 o 
   0   2   1    14117.23    15153.99    236.05 o 
   1   2   1     1885.57     2001.89     46.89 o 
   2   2   1       54.32       90.20     10.61 o 
   3   2   1     6507.04     6338.56    108.42 o 
   4   2   1     3905.64     4453.25     76.05 o 
   5   2   1     8497.42     8173.67    129.37 o 
   6   2   1      317.45      315.54     21.88 o 
   7   2   1     3732.42     3955.39     85.24 o 
   8   2   1       22.76       18.83     13.46 o 
   9   2   1       39.98       19.01     17.52 o 
  10   2   1        4.45        6.11     18.31 o 
  11   2   1      176.89      115.80     25.43 o 
  12   2   1       44.65       61.40     33.16 o 
 -15   3   1      196.54      221.57     46.72 o 
 -14   3   1       82.20      120.08     56.10 o 
 -13   3   1       77.64       62.29     31.72 o 
 -12   3   1       32.80       46.98     26.56 o 
 -11   3   1      142.35      109.09     24.67 o 
 -10   3   1        2.89       27.09     14.70 o 
  -9   3   1       62.14      126.34     15.62 o 
  -8   3   1     1116.69     1393.90     49.15 o 
  -7   3   1        7.64       20.78     10.80 o 
  -6   3   1     5437.38     5605.64    131.90 o 
  -5   3   1     1639.51     1769.21     42.44 o 
  -4   3   1    43112.54    46221.90    895.62 o 
  -3   3   1      615.88      757.90     16.65 o 
  -2   3   1      751.04      760.57     22.27 o 
  -1   3   1     7951.59     7536.58    135.74 o 
   0   3   1    34306.12    35095.49    536.84 o 
   1   3   1     1099.51      861.66     22.18 o 
   2   3   1    19557.28    19479.04    295.43 o 
   3   3   1    10230.08    10313.97    152.90 o 
   4   3   1     6881.79     6391.50     95.80 o 
   5   3   1     5719.90     5539.52    102.82 o 
   6   3   1     1805.86     1804.33     49.80 o 
   7   3   1     2192.32     2212.19     59.13 o 
   8   3   1      375.33      424.47     33.04 o 
   9   3   1     1519.32     1639.62     90.14 o 
  10   3   1       35.89       43.33     19.86 o 
  11   3   1      220.31      244.03     36.05 o 
 -15   4   1      280.02      208.67     44.81 o 
 -14   4   1       11.08        3.95     32.90 o 
 -13   4   1     1410.19     1578.86     86.83 o 
 -12   4   1      115.49      163.16     28.01 o 
 -11   4   1     3935.28     4244.24    158.07 o 
 -10   4   1        0.30        3.35     11.78 o 
  -9   4   1    12267.37    11665.03    216.10 o 
  -8   4   1      864.95      744.50     28.88 o 
  -7   4   1    17781.05    16934.90    263.01 o 
  -6   4   1      631.54      822.57     24.38 o 
  -5   4   1     1627.50     1672.72     35.19 o 
  -4   4   1      377.45      371.91     13.33 o 
  -3   4   1       49.95      131.05      8.39 o 
  -2   4   1     5361.98     5066.58    189.23 o 
  -1   4   1     6924.50     5413.14     91.61 o 
   0   4   1      438.88      414.04     19.85 o 
   1   4   1    15421.45    14138.79    203.62 o 
   2   4   1     3658.27     4485.22     70.26 o 
   3   4   1    14193.81    13385.34    209.65 o 
   4   4   1       65.55       49.75      9.16 o 
   5   4   1     2863.01     2878.97     63.95 o 
   6   4   1      125.71      108.35     16.04 o 
   7   4   1     1210.03     1074.42     44.06 o 
   8   4   1      696.71      767.53     44.81 o 
   9   4   1      323.63      298.79     39.19 o 
  10   4   1     1319.08     1469.56     77.44 o 
  11   4   1       10.14       12.76     31.33 o 
 -15   5   1      514.49      671.65    105.97 o 
 -14   5   1        5.95       26.67     45.37 o 
 -13   5   1      883.09      862.31     95.32 o 
 -12   5   1     1303.87     1098.52     71.74 o 
 -11   5   1      329.02      238.43     31.88 o 
 -10   5   1     2352.70     2023.61     66.49 o 
  -9   5   1     1360.48     1340.59     48.86 o 
  -8   5   1     1378.62     1061.88     32.89 o 
  -7   5   1      218.93      281.04     17.58 o 
  -6   5   1     9104.38    10093.34    159.88 o 
  -5   5   1      209.07      209.00      7.86 o 
  -4   5   1     1940.92     2344.49     33.98 o 
  -3   5   1      799.21      762.79     22.60 o 
  -2   5   1      276.36      307.43     13.44 o 
  -1   5   1        4.83        3.69      4.44 o 
   0   5   1     1073.64     1185.81     26.95 o 
   1   5   1      572.50      591.51     19.89 o 
   2   5   1      384.65      357.36     17.17 o 
   3   5   1      850.24      837.24     32.04 o 
   4   5   1       65.16       46.04     16.36 o 
   5   5   1      919.45     1026.89     54.85 o 
   6   5   1      134.31      127.37     17.12 o 
   7   5   1       17.65       15.34     14.94 o 
   8   5   1       63.96      113.00     24.73 o 
   9   5   1      408.14      417.47     39.93 o 
  10   5   1       14.77       35.25     24.41 o 
 -16   6   1       46.76      -30.65     47.62 o 
 -15   6   1      107.39      112.03     52.98 o 
 -14   6   1      336.12      400.24     74.89 o 
 -13   6   1      183.25      121.96     34.78 o 
 -12   6   1      292.65      244.54     38.93 o 
 -11   6   1      133.29       65.35     24.83 o 
 -10   6   1     1495.25     1637.20     57.23 o 
  -9   6   1       51.66       63.54     16.98 o 
  -8   6   1     1904.91     1941.88     46.21 o 
  -7   6   1     1891.77     1981.27     43.93 o 
  -6   6   1     4014.94     4363.41     64.15 o 
  -5   6   1     1972.44     2208.52     33.70 o 
  -4   6   1     3159.08     2794.58     42.66 o 
  -3   6   1      118.93      143.65     16.47 o 
  -2   6   1    14559.27    13481.51    370.42 o 
  -1   6   1     1155.69     1474.22     30.87 o 
   0   6   1    29089.28    28845.78    368.79 o 
   1   6   1      874.22      921.56     25.76 o 
   2   6   1    15002.44    14767.78    215.68 o 
   3   6   1      974.90      917.40     32.84 o 
   4   6   1     1791.65     1602.41     54.10 o 
   5   6   1      240.40      209.06     37.57 o 
   6   6   1      996.40     1019.85     93.15 o 
   7   6   1      939.20     1008.08     98.87 o 
   8   6   1       30.38       55.58     43.98 o 
   9   6   1      605.07      709.74     97.83 o 
 -16   7   1      225.47      324.31     81.03 o 
 -15   7   1       12.02       63.26     36.21 o 
 -14   7   1      477.43      604.32    111.08 o 
 -13   7   1       79.39      140.51     48.91 o 
 -12   7   1      947.93      979.97     66.32 o 
 -11   7   1     2374.07     2200.42    117.74 o 
 -10   7   1     1020.23      916.66     55.51 o 
  -9   7   1     2372.91     2361.27     66.10 o 
  -8   7   1      675.75      695.26     25.48 o 
  -7   7   1       78.17      111.50     14.20 o 
  -6   7   1        9.76       10.96      4.77 o 
  -5   7   1      485.82      465.84     15.78 o 
  -4   7   1      954.81      834.60     23.28 o 
  -3   7   1     2275.68     2018.45     56.06 o 
  -2   7   1     2967.84     2946.77     68.99 o 
  -1   7   1     8663.23     8790.94    140.02 o 
   0   7   1      468.74      391.52     21.70 o 
   1   7   1     3505.72     3468.51     63.43 o 
   2   7   1     2007.54     1902.62     43.94 o 
   3   7   1      807.39      815.50     32.74 o 
   4   7   1      375.37      316.49     26.20 o 
   5   7   1     1637.68     1539.12    106.31 o 
   6   7   1      974.39      852.41     88.48 o 
   7   7   1      102.90      126.40     50.04 o 
   8   7   1      162.46      219.38     62.51 o 
   9   7   1      198.91      171.59     61.99 o 
 -16   8   1      351.47      453.06     79.56 o 
 -15   8   1       35.23      -38.02     87.61 o 
 -14   8   1     1239.41     1210.08     84.76 o 
 -13   8   1       12.42      -16.27     20.79 o 
 -12   8   1      731.35      548.08     51.56 o 
 -11   8   1       16.82      -12.65     18.92 o 
 -10   8   1      264.03      202.71     31.33 o 
  -9   8   1      136.30      164.11     28.22 o 
  -8   8   1      597.93      519.37     21.67 o 
  -7   8   1      760.96      835.42     35.01 o 
  -6   8   1     5901.88     6257.82     88.69 o 
  -5   8   1      587.08      569.48     14.22 o 
  -4   8   1       39.32       35.79      8.51 o 
  -3   8   1     3800.68     3578.36     83.35 o 
  -2   8   1     2827.24     2729.11     76.80 o 
  -1   8   1     7797.50     8406.22    138.44 o 
   0   8   1      324.02      342.82     13.93 o 
   1   8   1      980.18     1052.29     49.27 o 
   2   8   1      147.31      182.89     17.25 o 
   3   8   1        0.36       -2.64     13.82 o 
   4   8   1       11.65       -0.32     21.79 o 
   5   8   1       32.18       43.46     30.99 o 
   6   8   1       59.23      114.45     47.10 o 
   7   8   1      691.20      621.09     85.88 o 
   8   8   1       89.52       86.40     47.96 o 
 -16   9   1        0.08       24.38     34.79 o 
 -15   9   1       10.85      -18.63     27.30 o 
 -14   9   1       93.78       29.23     38.70 o 
 -13   9   1        8.68      -30.00     21.11 o 
 -12   9   1       49.70       54.67     24.53 o 
 -11   9   1       12.03      -16.12     16.66 o 
 -10   9   1     1839.46     1971.51     80.29 o 
  -9   9   1      373.47      386.97     28.83 o 
  -8   9   1      469.26      460.52     20.36 o 
  -7   9   1      253.62      194.97     14.34 o 
  -6   9   1      679.70      654.22     16.58 o 
  -5   9   1      938.52      836.22     27.10 o 
  -4   9   1     3226.41     3061.17     72.15 o 
  -3   9   1     1993.59     1918.30     51.92 o 
  -2   9   1     4444.60     4467.40    114.83 o 
  -1   9   1     1747.39     1771.10     49.29 o 
   0   9   1     1018.23     1081.37     25.13 o 
   1   9   1     3115.91     2920.14     69.75 o 
   2   9   1      796.84      812.70     35.26 o 
   3   9   1     1070.18      927.68     60.43 o 
   4   9   1      171.08      148.47     32.19 o 
   5   9   1      736.52      602.39     74.45 o 
   6   9   1       67.51       65.10     43.46 o 
   7   9   1        6.61       -1.73     38.61 o 
 -16  10   1       40.65       47.26     81.73 o 
 -15  10   1      614.42      569.53    126.49 o 
 -14  10   1      120.90       89.34     48.22 o 
 -13  10   1      488.74      349.32     45.10 o 
 -12  10   1       65.15       64.30     24.18 o 
 -11  10   1      215.59      187.68     31.12 o 
 -10  10   1     1377.79     1448.69     66.18 o 
  -9  10   1     1068.14     1080.07     44.57 o 
  -8  10   1       28.80       29.89     12.83 o 
  -7  10   1     1588.51     1417.18     47.46 o 
  -6  10   1      113.80      120.72     13.44 o 
  -5  10   1     3765.17     3577.28     79.77 o 
  -4  10   1       96.60       78.96     21.18 o 
  -3  10   1     3859.53     3707.36     85.55 o 
  -2  10   1      405.93      397.09     31.21 o 
  -1  10   1     2603.95     2730.39     72.38 o 
   0  10   1     2408.18     2460.07     69.95 o 
   1  10   1      222.36      199.01     31.44 o 
   2  10   1      527.45      538.14     36.82 o 
   3  10   1       28.95       16.64     38.44 o 
   4  10   1     1963.86     1920.83     90.34 o 
   5  10   1       25.21       -1.21     33.42 o 
   6  10   1      885.78      909.55     98.00 o 
 -16  11   1      222.49      143.24     99.73 o 
 -15  11   1        2.54        5.39     28.36 o 
 -14  11   1      270.94      321.10     72.55 o 
 -13  11   1        9.30       25.55     35.58 o 
 -12  11   1      125.82       96.76     27.96 o 
 -11  11   1      212.06      174.14     33.07 o 
 -10  11   1      127.38      140.81     22.12 o 
  -9  11   1       24.27       34.68     14.79 o 
  -8  11   1        0.00       14.76     16.93 o 
  -7  11   1      172.19      221.10     16.33 o 
  -6  11   1        4.65        7.28      9.87 o 
  -5  11   1      194.66      172.12     18.89 o 
  -4  11   1      103.74       64.75     15.38 o 
  -3  11   1       77.84       82.39     18.66 o 
  -2  11   1      209.65      267.52     33.70 o 
  -1  11   1      131.40       66.31     24.82 o 
   0  11   1       87.30       96.32     17.27 o 
   1  11   1        3.69       12.42     10.86 o 
   2  11   1       31.72       45.23     23.58 o 
   3  11   1      529.82      556.90     54.20 o 
   4  11   1       40.36       64.66     31.49 o 
   5  11   1      131.13      163.97     52.98 o 
 -16  12   1      152.35      120.43     41.04 o 
 -15  12   1        1.68       25.12     27.66 o 
 -14  12   1        0.91       29.08     26.17 o 
 -13  12   1      147.77      103.60     44.33 o 
 -12  12   1       91.79      134.27     35.06 o 
 -11  12   1      257.10      241.67     67.18 o 
 -10  12   1      644.83      654.44     36.88 o 
  -9  12   1      915.04      945.08     41.00 o 
  -8  12   1     1700.34     1612.07     49.80 o 
  -7  12   1      179.66      203.66     31.21 o 
  -6  12   1     3864.75     3937.59    101.23 o 
  -5  12   1        0.13        5.22     12.66 o 
  -4  12   1     3543.86     3592.15    106.84 o 
  -3  12   1      934.83     1012.79     93.93 o 
  -2  12   1      445.91      462.22    107.09 o 
  -1  12   1      595.00      541.87     48.76 o 
   0  12   1      131.55      114.10     30.91 o 
   1  12   1      710.63      625.94     38.38 o 
   2  12   1      107.62       96.84     29.62 o 
   3  12   1      606.88      617.99     54.00 o 
   4  12   1       95.92       82.08     34.02 o 
 -15  13   1      332.82      279.50     49.26 o 
 -14  13   1       55.07        8.05     24.17 o 
 -13  13   1      440.99      411.81     45.43 o 
 -12  13   1        9.18      -32.00     28.22 o 
 -11  13   1       67.36       53.62     19.33 o 
 -10  13   1      419.88      407.78     41.75 o 
  -9  13   1       54.90       87.55     15.93 o 
  -8  13   1      251.99      272.79     36.66 o 
  -7  13   1      413.39      447.31     41.93 o 
  -6  13   1      187.94      265.56     52.46 o 
  -5  13   1     1001.57     1142.95     39.59 o 
  -4  13   1        3.09       32.03     22.04 o 
  -3  13   1      172.38      229.86     35.37 o 
  -2  13   1      294.71      287.94     46.58 o 
  -1  13   1      341.02      324.22     44.17 o 
   0  13   1      330.84      329.35     48.57 o 
   1  13   1      122.75      164.53     39.58 o 
   2  13   1      163.16      162.68     36.02 o 
   3  13   1      148.53       95.90     33.39 o 
 -15  14   1        3.73       11.79     27.08 o 
 -14  14   1       25.98       12.78     25.29 o 
 -13  14   1        0.77        8.61     23.13 o 
 -12  14   1      335.58      307.07     37.64 o 
 -11  14   1      338.37      297.06     28.87 o 
 -10  14   1      258.51      283.49     24.32 o 
  -9  14   1      288.31      170.23     36.19 o 
  -8  14   1      947.95     1002.49     62.69 o 
  -7  14   1      606.77      602.24    141.29 o 
  -6  14   1        7.28       -3.57     17.85 o 
  -5  14   1        5.40      -26.89     18.79 o 
  -4  14   1       25.13       59.61     25.78 o 
  -3  14   1       20.56       26.22     24.92 o 
  -2  14   1        4.99        4.83     23.42 o 
  -1  14   1      204.31      241.44     40.99 o 
   0  14   1      161.82      197.86     58.18 o 
   1  14   1      555.20      511.83     85.54 o 
 -14  15   1      127.98       86.14     31.35 o 
 -13  15   1        6.45       -5.83     22.98 o 
 -12  15   1        0.03      -10.66     16.75 o 
 -11  15   1        3.76       18.58     15.16 o 
 -10  15   1       72.67       58.88     28.09 o 
  -9  15   1       39.29       20.02     26.00 o 
  -8  15   1      368.77      440.23     69.95 o 
  -7  15   1        4.63       21.94     25.54 o 
  -6  15   1      393.98      432.01     67.53 o 
  -5  15   1      271.76      275.31     58.52 o 
  -4  15   1       96.44       20.26     26.91 o 
  -3  15   1       81.96       84.25     53.24 o 
  -2  15   1      130.53      100.61     60.17 o 
  -1  15   1        1.73      -13.13     29.46 o 
   0  15   1       51.20       32.30     52.55 o 
 -13  16   1      224.78      173.76     30.73 o 
 -12  16   1       43.10        2.25     16.20 o 
 -11  16   1      514.38      498.47     80.25 o 
 -10  16   1       82.62       38.46     30.54 o 
  -9  16   1      469.78      521.25     65.54 o 
  -8  16   1        8.28       90.38     43.29 o 
  -7  16   1      136.16      165.36     53.68 o 
  -6  16   1      187.36      227.52     57.31 o 
  -5  16   1       17.74       14.20     41.73 o 
  -4  16   1      160.90      171.76     54.72 o 
  -3  16   1       12.97       23.53     32.03 o 
  -2  16   1      393.77      493.66     78.87 o 
 -12  17   1       36.39       39.12     33.59 o 
 -11  17   1       29.48      -18.73     27.73 o 
 -10  17   1      214.08      253.61     44.49 o 
  -8  17   1        9.50       52.29     43.29 o 
  -7  17   1       35.38       11.60     39.48 o 
  -6  17   1       11.58       20.95     43.63 o 
  -5  17   1        5.60       -4.68     39.82 o 
  -4  17   1        7.31       13.33     44.33 o 
   6 -18   2        0.93       15.39     30.41 o 
   7 -18   2      282.01      307.08    108.05 o 
   8 -18   2      229.66      301.44     50.32 o 
   9 -18   2      174.03      119.95     39.37 o 
   2 -17   2        3.61      -49.00     32.73 o 
   3 -17   2       11.77        3.81     41.04 o 
   4 -17   2        3.64       -7.69     28.92 o 
   5 -17   2        2.17      -51.60     36.71 o 
   6 -17   2        0.14       -1.31     27.24 o 
   7 -17   2        2.66       18.41     28.70 o 
   8 -17   2        4.74        2.45     28.39 o 
   9 -17   2       56.28       30.04     29.38 o 
  10 -17   2       48.87       28.40     32.20 o 
  11 -17   2       50.50       81.61     38.29 o 
   0 -16   2      166.65      188.73     59.39 o 
   1 -16   2        0.08       25.11     40.52 o 
   2 -16   2      236.87      288.12     63.37 o 
   3 -16   2       58.71      104.40     33.43 o 
   4 -16   2      225.20      404.31     48.71 o 
   5 -16   2       32.44       21.10     25.15 o 
   6 -16   2      463.47      453.55    121.64 o 
   7 -16   2      213.41      129.35     34.53 o 
   8 -16   2      101.20       86.28     32.55 o 
   9 -16   2       45.55       66.06     30.17 o 
  10 -16   2       56.28       21.47     15.25 o 
  11 -16   2       11.22       22.76     18.87 o 
  12 -16   2      175.63      185.00     29.15 o 
  -2 -15   2      262.97      252.80     67.36 o 
  -1 -15   2        0.48       31.17     44.67 o 
   0 -15   2      242.28      180.25     55.41 o 
   1 -15   2       76.84       89.83     31.75 o 
   2 -15   2      115.60      134.47     68.65 o 
   3 -15   2      238.28      277.49     42.08 o 
   4 -15   2       17.08        0.60     22.99 o 
   5 -15   2      136.53      127.90     39.74 o 
   6 -15   2        1.11       13.40     17.45 o 
   7 -15   2        0.58      -22.51     23.81 o 
   8 -15   2       76.18       59.03     40.86 o 
   9 -15   2      311.21      275.17     23.63 o 
  10 -15   2        6.77       18.71     17.05 o 
  11 -15   2       12.27       15.66     19.41 o 
  12 -15   2       52.76       79.72     24.44 o 
  13 -15   2       14.22        2.62     27.55 o 
  -3 -14   2        8.25       36.44     21.83 o 
  -2 -14   2        1.23      -35.84     32.21 o 
  -1 -14   2      128.18      130.21     46.40 o 
   0 -14   2      348.21      286.96     51.08 o 
   1 -14   2      669.86      665.26     56.06 o 
   2 -14   2      337.15      306.01     41.54 o 
   3 -14   2      117.17       87.26     27.42 o 
   4 -14   2      888.48      829.76     68.03 o 
   5 -14   2      600.45      700.42     41.42 o 
   6 -14   2      417.01      451.92     43.06 o 
   7 -14   2       37.18       40.22     22.13 o 
   8 -14   2      219.63      240.23     25.61 o 
   9 -14   2      318.53      313.97     53.92 o 
  10 -14   2        3.26       -6.40     16.65 o 
  11 -14   2      789.16      769.58     51.04 o 
  12 -14   2        0.48       23.13     22.13 o 
  13 -14   2      528.70      620.42     58.49 o 
  14 -14   2        5.07        4.62     27.25 o 
  -4 -13   2        5.18      -33.42     23.55 o 
  -3 -13   2      910.25      939.00     48.83 o 
  -2 -13   2      183.42      227.81     24.25 o 
  -1 -13   2      291.21      290.06     37.78 o 
   0 -13   2        0.79       11.44     18.31 o 
   1 -13   2      122.16      162.83     25.77 o 
   2 -13   2      734.74      747.77     46.63 o 
   3 -13   2       41.25       96.05     21.08 o 
   4 -13   2       69.10       69.66     19.38 o 
   5 -13   2       13.25       10.79     22.94 o 
   6 -13   2        1.16      -19.25     13.83 o 
   7 -13   2      317.95      287.05     18.34 o 
   8 -13   2      161.17      141.17     19.59 o 
   9 -13   2      177.49      168.81     44.56 o 
  10 -13   2      715.08      587.48     44.86 o 
  11 -13   2      155.02       92.74     24.10 o 
  12 -13   2       80.16       51.98     22.77 o 
  13 -13   2      173.05      140.09     36.05 o 
  14 -13   2        1.99      -16.92     26.54 o 
  -6 -12   2       19.27       47.44     41.04 o 
  -5 -12   2      128.17      122.21     33.03 o 
  -4 -12   2      300.37      367.79     51.88 o 
  -3 -12   2      441.41      414.71     30.73 o 
  -2 -12   2       13.67       -7.56     13.16 o 
  -1 -12   2     2451.15     2647.19     64.99 o 
   0 -12   2        1.20        0.08     16.05 o 
   1 -12   2     5902.72     6057.63    147.68 o 
   2 -12   2     1086.05     1059.93     42.95 o 
   3 -12   2     1850.44     2042.64     94.36 o 
   4 -12   2      210.43      189.96     36.45 o 
   5 -12   2      363.95      394.11     81.38 o 
   6 -12   2      160.73      138.35     14.29 o 
   7 -12   2      281.58      243.60     19.44 o 
   8 -12   2        6.28        7.39     11.88 o 
   9 -12   2       13.54       -7.96     14.19 o 
  10 -12   2      567.49      668.01     42.33 o 
  11 -12   2      150.75       93.22     23.29 o 
  12 -12   2      450.10      567.24     54.16 o 
  13 -12   2        5.98      -14.41     25.34 o 
  14 -12   2      153.13      241.68     45.31 o 
  -7 -11   2       76.78       54.72     42.59 o 
  -6 -11   2      206.61      176.72     70.13 o 
  -5 -11   2       76.41       76.01     30.12 o 
  -4 -11   2       62.52       42.07     17.92 o 
  -3 -11   2       89.63      116.47     19.63 o 
  -2 -11   2       46.29       45.05     11.40 o 
  -1 -11   2      138.85      165.53     21.54 o 
   0 -11   2       26.09       41.44     17.62 o 
   1 -11   2       14.95       21.40     13.48 o 
   2 -11   2       84.22       54.99     14.55 o 
   3 -11   2      204.57      179.78     21.53 o 
   4 -11   2       79.81      114.43     22.83 o 
   5 -11   2       89.22       87.95     20.44 o 
   6 -11   2      943.44     1093.72     38.16 o 
   7 -11   2     1763.84     1868.32     44.97 o 
   8 -11   2      248.84      265.65     24.63 o 
   9 -11   2      603.22      643.71     45.11 o 
  10 -11   2      377.93      426.10     36.36 o 
  11 -11   2     2372.67     2397.50    100.31 o 
  12 -11   2      603.49      680.95     58.78 o 
  13 -11   2        1.14       -3.29     25.91 o 
  14 -11   2      356.16      346.34     50.99 o 
  15 -11   2        4.94      -13.42     30.11 o 
  -8 -10   2      164.52      173.15     58.01 o 
  -7 -10   2      212.91      290.89     63.89 o 
  -6 -10   2      590.89      651.32     48.36 o 
  -5 -10   2       40.32       30.55     26.26 o 
  -4 -10   2     1084.25     1166.10     60.31 o 
  -3 -10   2       91.16      143.29     16.50 o 
  -2 -10   2     3398.08     3683.66     73.67 o 
  -1 -10   2     1206.54     1108.64     36.27 o 
   0 -10   2     4586.83     4946.67     79.03 o 
   1 -10   2     2115.19     2148.87     59.25 o 
   2 -10   2      554.23      636.82     29.86 o 
   3 -10   2      155.55      153.37     26.67 o 
   4 -10   2      100.24       87.44     20.28 o 
   5 -10   2      974.68     1051.51     28.29 o 
   6 -10   2     2375.72     2227.99     44.99 o 
   7 -10   2       53.72       28.88     10.38 o 
   8 -10   2     7918.85     7599.80    146.19 o 
   9 -10   2      107.86       88.47     22.92 o 
  10 -10   2     2496.17     2399.35    137.17 o 
  11 -10   2       10.88      -27.27     18.18 o 
  12 -10   2      316.19      345.18     46.21 o 
  13 -10   2      143.74       77.23     32.09 o 
  14 -10   2       52.68       85.65     34.95 o 
  15 -10   2       22.50        2.42     31.21 o 
  -8  -9   2      952.71      916.48    101.64 o 
  -7  -9   2        3.08       -9.90     24.40 o 
  -6  -9   2      411.20      471.99     41.11 o 
  -5  -9   2      760.80      802.59     46.86 o 
  -4  -9   2     1034.19     1212.43     56.51 o 
  -3  -9   2      978.91     1094.57     35.46 o 
  -2  -9   2      958.95     1069.82     40.00 o 
  -1  -9   2     2148.75     2369.27     41.93 o 
   0  -9   2       84.59       74.39     14.56 o 
   1  -9   2     1384.97     1387.60     42.94 o 
   2  -9   2      447.94      532.52     27.57 o 
   3  -9   2      204.39      185.06     21.07 o 
   4  -9   2      678.76      830.12     20.57 o 
   5  -9   2     2407.45     2373.26     41.99 o 
   6  -9   2       31.80       34.91      8.45 o 
   7  -9   2        5.02       -6.20      8.49 o 
   8  -9   2     1152.52     1398.42     53.78 o 
   9  -9   2        0.79       20.83     13.69 o 
  10  -9   2     1355.00     1488.58     58.05 o 
  11  -9   2        1.91      -12.91     19.59 o 
  12  -9   2        0.20        7.16     23.06 o 
  13  -9   2      564.56      579.88     62.33 o 
  14  -9   2        5.05       21.14     33.33 o 
  15  -9   2      106.61      137.01     43.58 o 
  -9  -8   2       38.95        3.98     40.00 o 
  -8  -8   2      303.22      308.64     48.41 o 
  -7  -8   2      485.59      419.73     50.19 o 
  -6  -8   2      632.56      710.55     46.10 o 
  -5  -8   2      607.91      567.55     33.50 o 
  -4  -8   2     4570.02     4545.82     90.76 o 
  -3  -8   2     1171.76     1042.13     32.01 o 
  -2  -8   2     3763.62     3803.43     68.71 o 
  -1  -8   2     1971.93     2084.50     42.54 o 
   0  -8   2     1907.14     1687.95     63.61 o 
   1  -8   2      106.79       93.09     11.80 o 
   2  -8   2     6265.07     6775.52    165.34 o 
   3  -8   2       29.47        3.65      4.20 o 
   4  -8   2     3117.32     3442.88     57.89 o 
   5  -8   2     6838.10     6559.30     94.26 o 
   6  -8   2     1137.92     1231.57     28.37 o 
   7  -8   2    15273.21    15259.36    219.15 o 
   8  -8   2      250.62      208.25     23.64 o 
   9  -8   2    13148.33    13109.88    235.70 o 
  10  -8   2      102.28      126.06     22.79 o 
  11  -8   2      866.37     1002.29     72.74 o 
  12  -8   2      116.09      194.67     42.25 o 
  13  -8   2      179.97      216.92     53.50 o 
  14  -8   2        1.29       -4.41     30.18 o 
  15  -8   2        1.12      -39.65     43.46 o 
 -10  -7   2        6.69      -10.58     31.00 o 
  -9  -7   2     1052.90     1038.67    136.87 o 
  -8  -7   2       21.00       27.79     26.93 o 
  -7  -7   2     1475.49     1439.16     79.08 o 
  -6  -7   2      740.55      770.17     39.75 o 
  -5  -7   2      685.23      792.51     39.66 o 
  -4  -7   2     2320.98     2398.75     53.14 o 
  -3  -7   2      183.89      206.09     15.43 o 
  -2  -7   2      912.95      895.86     30.61 o 
  -1  -7   2      937.29     1211.17     28.11 o 
   0  -7   2      246.91      269.94     10.41 o 
   1  -7   2     3918.01     4006.94     65.51 o 
   2  -7   2     1608.35     1504.68     31.64 o 
   3  -7   2     3424.09     3500.72     56.89 o 
   4  -7   2    15132.97    15428.78    201.06 o 
   5  -7   2     4020.13     3489.73     55.94 o 
   6  -7   2     2299.51     2066.79     43.35 o 
   7  -7   2     1714.67     1544.44     50.56 o 
   8  -7   2     1106.33     1131.38     39.34 o 
   9  -7   2     1865.45     2107.66    100.54 o 
  10  -7   2      542.93      595.31     40.05 o 
  11  -7   2      198.67      122.70     40.17 o 
  12  -7   2       80.73       44.57     28.21 o 
  13  -7   2      139.04       81.68     36.31 o 
  14  -7   2       26.37        6.06     45.71 o 
 -11  -6   2       40.15       21.15     36.84 o 
 -10  -6   2      124.10      119.66     27.14 o 
  -9  -6   2     1363.03     1650.82     78.03 o 
  -8  -6   2        3.05       28.97     13.60 o 
  -7  -6   2     3646.60     3812.06     96.86 o 
  -6  -6   2        1.17       20.41     13.35 o 
  -5  -6   2     5408.89     5710.50    110.14 o 
  -4  -6   2      779.29      696.73     28.61 o 
  -3  -6   2     7227.44     7063.03    123.48 o 
  -2  -6   2       17.99        1.77      6.13 o 
  -1  -6   2     3592.84     3791.58    100.16 o 
   0  -6   2      422.82      395.68     12.11 o 
   1  -6   2     1830.38     1856.50     41.84 o 
   2  -6   2     6074.89     6665.56     97.92 o 
   3  -6   2     1634.80     1486.30     29.39 o 
   4  -6   2      842.75      911.92     22.91 o 
   5  -6   2     2767.71     2636.50     49.13 o 
   6  -6   2     9695.56     9936.34    148.83 o 
   7  -6   2     1228.26     1331.99     30.84 o 
   8  -6   2     6025.66     6055.33    140.58 o 
   9  -6   2      135.65      115.28     21.64 o 
  10  -6   2      541.95      574.35     40.53 o 
  11  -6   2      293.76      407.56     48.68 o 
  12  -6   2        1.44       32.10     22.94 o 
  13  -6   2       13.12       71.16     51.94 o 
  14  -6   2      118.85       72.72     54.54 o 
 -11  -5   2       42.00       69.58     25.58 o 
 -10  -5   2       97.45       73.24     28.57 o 
  -9  -5   2      736.32      879.48     62.99 o 
  -8  -5   2      290.67      290.35     25.45 o 
  -7  -5   2      164.28      124.49     14.81 o 
  -6  -5   2      264.57      291.22     17.89 o 
  -5  -5   2      216.84      191.26     16.23 o 
  -4  -5   2      292.04      280.75     18.87 o 
  -3  -5   2      194.34      184.60     12.41 o 
  -2  -5   2      289.60      319.39     14.22 o 
  -1  -5   2     1238.67     1225.97     32.78 o 
   0  -5   2    16291.85    17072.12    235.78 o 
   1  -5   2     4802.98     5028.45     76.59 o 
   2  -5   2      170.47      122.64      8.61 o 
   3  -5   2    10009.80    10194.08    144.11 o 
   4  -5   2     9114.06     8764.10    127.94 o 
   5  -5   2    12580.77    12450.05    179.04 o 
   6  -5   2    12537.82    12548.93    170.15 o 
   7  -5   2     3809.24     3858.71     70.67 o 
   8  -5   2     2246.41     2422.40     61.78 o 
   9  -5   2      417.16      539.06     37.51 o 
  10  -5   2      376.00      590.27     42.12 o 
  11  -5   2      108.48      126.63     26.90 o 
  12  -5   2       19.96       -2.42     47.62 o 
  13  -5   2        0.93        2.08     29.51 o 
  14  -5   2       17.06       49.50     35.11 o 
 -12  -4   2      592.16      486.86     53.64 o 
 -11  -4   2       13.14       11.54     21.76 o 
 -10  -4   2      513.02      611.12     55.03 o 
  -9  -4   2        6.41       23.49     16.53 o 
  -8  -4   2     5566.33     5836.04    115.03 o 
  -7  -4   2      439.19      381.34     24.41 o 
  -6  -4   2     3202.12     3273.06     92.33 o 
  -5  -4   2      693.70      604.32     22.04 o 
  -4  -4   2      847.83      864.44     25.23 o 
  -3  -4   2       68.98       36.30      6.04 o 
  -2  -4   2     1513.86     1623.71     31.09 o 
  -1  -4   2     2008.81     1776.01     34.53 o 
   0  -4   2    92713.69    96206.70   1618.40 o 
   1  -4   2     6562.18     7792.58    158.94 o 
   2  -4   2    52024.39    52879.24    873.54 o 
   3  -4   2     2383.73     2492.76     47.94 o 
   4  -4   2    28479.48    28012.23    378.91 o 
   5  -4   2       29.99       34.67     12.04 o 
   6  -4   2    14986.91    15536.57    225.21 o 
   7  -4   2      115.48      216.70     23.85 o 
   8  -4   2     3338.53     3684.03     78.55 o 
   9  -4   2       54.39        8.07     16.77 o 
  10  -4   2        1.02        6.39     17.57 o 
  11  -4   2      634.28      682.60     62.16 o 
  12  -4   2       13.47       27.40     22.61 o 
  13  -4   2      247.27      291.29     39.33 o 
  14  -4   2      190.47      169.81     59.91 o 
 -13  -3   2       86.30       10.25     25.26 o 
 -12  -3   2      352.78      328.86     40.17 o 
 -11  -3   2      132.13      139.63     28.91 o 
 -10  -3   2     1362.08     1499.72     58.38 o 
  -9  -3   2      758.71      818.04     37.96 o 
  -8  -3   2     1093.48     1121.55     40.13 o 
  -7  -3   2     3185.66     3414.74     74.23 o 
  -6  -3   2      362.00      396.80     19.73 o 
  -5  -3   2     3168.71     3255.69     55.76 o 
  -4  -3   2      489.96      603.49     24.20 o 
  -3  -3   2     1257.90     1494.90     26.74 o 
  -2  -3   2     2424.86     2249.00     41.42 o 
  -1  -3   2     3367.65     4231.58     95.51 o 
   0  -3   2     6814.61     7082.77    143.96 o 
   1  -3   2    12462.48    12669.85    374.78 o 
   2  -3   2      544.31      524.04     21.11 o 
   3  -3   2     6441.28     6626.08    119.66 o 
   4  -3   2      192.66      165.23     11.37 o 
   5  -3   2     4821.10     4879.45     92.73 o 
   6  -3   2       51.41       73.82     10.63 o 
   7  -3   2     1444.90     1452.63     38.73 o 
   8  -3   2        5.86        6.96     11.31 o 
   9  -3   2      519.41      538.10     39.64 o 
  10  -3   2       26.41       25.26     25.29 o 
  11  -3   2        6.57       26.47     20.34 o 
  12  -3   2       39.65       31.86     24.61 o 
  13  -3   2       75.84       64.71     28.72 o 
 -13  -2   2      576.57      488.05     56.98 o 
 -12  -2   2      170.45      166.58     49.83 o 
 -11  -2   2      263.14      296.67     31.89 o 
 -10  -2   2     3748.02     3773.27     97.60 o 
  -9  -2   2     1324.97     1287.82     76.66 o 
  -8  -2   2     4616.13     4337.29     90.33 o 
  -7  -2   2     1074.11      952.66     31.19 o 
  -6  -2   2        6.80        9.68      9.29 o 
  -5  -2   2      605.69      757.98     21.29 o 
  -4  -2   2      678.56      817.90     20.69 o 
  -3  -2   2    10392.92    11126.76    163.41 o 
  -2  -2   2     5884.50     6658.39    122.45 o 
  -1  -2   2    31890.71    33717.56    789.87 o 
   0  -2   2      781.40      770.10     32.03 o 
   1  -2   2    77560.70    77921.64   1499.03 o 
   2  -2   2    41870.18    41425.48   1626.75 o 
   3  -2   2    44688.97    42888.97    731.10 o 
   4  -2   2     9567.91     9346.55    170.88 o 
   5  -2   2     4712.81     3976.55     83.44 o 
   6  -2   2     3033.75     3158.30     60.94 o 
   7  -2   2     1548.29     1614.63     36.49 o 
   8  -2   2     1541.14     1780.14     47.28 o 
   9  -2   2      241.80      185.68     33.98 o 
  10  -2   2      380.14      479.76     40.43 o 
  11  -2   2      729.89      685.82     67.17 o 
  12  -2   2       61.96       78.84     26.61 o 
  13  -2   2      181.92      246.97     38.71 o 
 -14  -1   2        2.24        6.50     30.13 o 
 -13  -1   2      275.93      301.06     47.41 o 
 -12  -1   2       11.41       22.10     37.23 o 
 -11  -1   2      870.81      924.82     60.66 o 
 -10  -1   2     1367.00     1325.40     47.18 o 
  -9  -1   2        1.70       13.91     12.55 o 
  -8  -1   2     5073.14     5296.78     94.98 o 
  -7  -1   2     1954.30     2083.54     47.43 o 
  -6  -1   2      287.85      254.89     14.93 o 
  -5  -1   2      581.90      594.87     21.32 o 
  -4  -1   2     1848.42     1812.80     51.21 o 
  -3  -1   2     6782.63     6906.49    127.35 o 
  -2  -1   2    34043.54    35311.32    684.96 o 
  -1  -1   2     3836.81     3827.81    131.07 o 
   0  -1   2       71.02       70.23     13.12 o 
   1  -1   2    27825.97    28342.31    552.83 o 
   2  -1   2    21374.98    22346.96    443.53 o 
   3  -1   2     9282.38     9938.79    189.37 o 
   4  -1   2     5387.20     5730.37     93.63 o 
   5  -1   2     2874.00     3140.83     61.06 o 
   6  -1   2      349.96      406.70     19.73 o 
   7  -1   2     3015.70     3334.22     62.98 o 
   8  -1   2        5.52       16.14     13.61 o 
   9  -1   2      386.48      372.78     28.56 o 
  10  -1   2       13.30       -2.63     18.09 o 
  11  -1   2      780.91      665.27     48.86 o 
  12  -1   2        1.38        0.90     24.46 o 
  13  -1   2       12.98        4.09     25.39 o 
 -14   0   2        8.84        0.69     28.61 o 
 -13   0   2     1001.70     1159.10     63.50 o 
 -12   0   2       17.71       -9.23     18.61 o 
 -11   0   2     1818.51     1773.81     70.80 o 
 -10   0   2      634.00      660.43     36.50 o 
  -9   0   2     3014.79     2973.38     63.82 o 
  -8   0   2      526.99      533.68     24.01 o 
  -7   0   2      208.04      316.82     17.02 o 
  -6   0   2     2102.52     2520.11     56.81 o 
  -5   0   2     1181.52     1213.64     31.33 o 
  -4   0   2     1152.04     1403.05     39.56 o 
  -3   0   2     5889.19     6066.17    127.12 o 
  -2   0   2     4299.87     5298.21    109.37 o 
  -1   0   2    24108.82    27121.38    636.50 o 
   0   0   2     8738.97     9507.85    191.39 o 
   1   0   2     1599.44     1886.18     37.88 o 
   2   0   2     8597.51     8068.05    122.27 o 
   3   0   2      254.42      335.81     17.01 o 
   4   0   2      922.26      638.12     22.28 o 
   5   0   2     2267.60     2434.18     51.59 o 
   6   0   2     1937.48     2125.81     49.85 o 
   7   0   2      720.20      735.23     29.97 o 
   8   0   2     2470.79     2256.45     56.02 o 
   9   0   2      133.67      159.02     22.95 o 
  10   0   2      802.37      847.86     51.44 o 
  11   0   2        8.59        0.66     20.49 o 
  12   0   2      393.48      387.34     43.04 o 
 -15   1   2       98.86      132.66     41.74 o 
 -14   1   2       28.82       32.14     32.30 o 
 -13   1   2        1.78        1.41     39.91 o 
 -12   1   2      402.84      371.66     38.03 o 
 -11   1   2       58.80       59.64     26.30 o 
 -10   1   2      526.90      544.43     53.96 o 
  -9   1   2      443.02      555.48     25.74 o 
  -8   1   2     1321.74     1377.12     37.93 o 
  -7   1   2      242.21      218.07     20.09 o 
  -6   1   2      985.65      996.59     37.97 o 
  -5   1   2     2292.26     2589.92     67.46 o 
  -4   1   2     3722.70     3637.87    153.58 o 
  -3   1   2    27891.94    27808.81    543.07 o 
  -1   1   2    12369.09    12811.02    221.21 o 
   0   1   2    24395.89    24854.17    457.16 o 
   1   1   2    13622.99    13081.01    299.78 o 
   2   1   2     9562.24     8692.50    146.87 o 
   3   1   2    17843.50    18035.58    261.74 o 
   4   1   2      724.09      579.86     51.10 o 
   5   1   2     1482.25     1562.67     39.04 o 
   6   1   2      775.99      846.30     33.51 o 
   7   1   2       85.85       90.10     14.74 o 
   8   1   2       28.30       22.48     13.28 o 
   9   1   2       53.22       38.58     15.38 o 
  10   1   2       37.86       43.75     20.69 o 
  11   1   2       12.47      -28.73     20.34 o 
  12   1   2      159.01      177.46     40.42 o 
 -15   2   2       22.36      -13.52     31.25 o 
 -14   2   2     1054.48     1087.03    124.32 o 
 -13   2   2       56.17       44.60     30.13 o 
 -12   2   2     1050.23     1134.92     58.22 o 
 -11   2   2      319.42      368.45     34.07 o 
 -10   2   2      788.90      666.32     37.99 o 
  -9   2   2        0.39       -0.31      8.00 o 
  -8   2   2     1384.10     1744.26     37.77 o 
  -7   2   2       25.09       21.86      8.63 o 
  -6   2   2    13379.78    13189.07    240.56 o 
  -5   2   2     3896.69     4085.32     83.20 o 
  -4   2   2   174797.84   166086.19   3409.43 o 
  -3   2   2     2446.78     2146.36     93.67 o 
  -2   2   2    10419.32        8.66      6.06 o 
  -1   2   2     8963.28     9407.58    191.96 o 
   0   2   2   113373.55   118985.69   2044.18 o 
   1   2   2      513.47      614.77     20.33 o 
   2   2   2    19195.99    19972.81    259.51 o 
   3   2   2       14.11        2.42      5.83 o 
   4   2   2       26.11       35.99      9.31 o 
   5   2   2     5085.49     5011.27     95.52 o 
   6   2   2      154.05      133.75     18.21 o 
   7   2   2     2221.91     2279.81     60.71 o 
   8   2   2      125.78       85.81     26.95 o 
   9   2   2     1455.85     1511.68     53.63 o 
  10   2   2       43.23       56.76     23.97 o 
  11   2   2      227.79      304.18     39.02 o 
 -15   3   2       63.20       22.86     32.17 o 
 -14   3   2       94.25      141.43     36.78 o 
 -13   3   2     1451.07     1490.78    120.60 o 
 -12   3   2      193.71      272.68     41.36 o 
 -11   3   2      551.12      497.32     32.28 o 
 -10   3   2        4.50       31.17     13.88 o 
  -9   3   2      266.37      232.67     15.33 o 
  -8   3   2      659.90      682.32     23.27 o 
  -7   3   2     2082.20     2675.78     62.23 o 
  -6   3   2    11174.48    11981.08    225.74 o 
  -5   3   2     2105.28     2176.90     66.83 o 
  -4   3   2     5002.94     5424.26    119.06 o 
  -3   3   2      267.51      253.72     10.98 o 
  -2   3   2     2405.83     2486.77     58.80 o 
  -1   3   2    13300.70    13368.62    214.37 o 
   0   3   2     3205.29     4140.54     83.61 o 
   1   3   2     3389.80     3173.23     65.42 o 
   2   3   2      743.77      997.97     25.42 o 
   3   3   2      200.93      284.20     14.36 o 
   4   3   2      210.86      258.81     16.50 o 
   5   3   2      784.00      850.63     39.20 o 
   6   3   2      377.36      460.21     27.07 o 
   7   3   2     1030.06     1070.70     45.14 o 
   8   3   2      314.81      330.04     35.56 o 
   9   3   2      266.76      285.31     47.94 o 
  10   3   2      384.36      397.94     64.21 o 
  11   3   2      331.23      397.40     60.94 o 
 -16   4   2      175.43      118.83     43.95 o 
 -15   4   2      106.41       81.49     36.86 o 
 -14   4   2      582.43      570.12    158.60 o 
 -13   4   2       79.41       25.44     26.87 o 
 -12   4   2       51.47       45.42     20.56 o 
 -11   4   2       42.23       28.43     14.79 o 
 -10   4   2       31.65       11.54     14.81 o 
  -9   4   2     2558.40     2988.22     64.09 o 
  -8   4   2      384.28      564.03     24.26 o 
  -7   4   2    21391.92    23622.71    356.94 o 
  -6   4   2     4025.33     4283.69     75.21 o 
  -5   4   2    24259.59    24108.78    328.68 o 
  -4   4   2     2841.55     2666.15     83.17 o 
  -3   4   2    38748.92    38454.21    907.72 o 
  -2   4   2     5506.91     5129.39     97.91 o 
  -1   4   2    21621.87    21274.63    274.32 o 
   0   4   2     6431.59     6450.77    110.42 o 
   1   4   2     4454.31     4498.18     84.57 o 
   2   4   2     6426.88     6353.83    103.46 o 
   3   4   2      157.00      165.81     12.30 o 
   4   4   2     4309.82     4055.00     73.19 o 
   5   4   2     1875.03     1934.36     97.07 o 
   6   4   2       91.35       58.16     19.28 o 
   7   4   2     1083.18     1148.79     52.67 o 
   8   4   2      185.26      171.88     41.12 o 
   9   4   2      627.15      654.95     58.83 o 
  10   4   2       35.03       56.85     24.93 o 
 -16   5   2      138.23      197.39     69.43 o 
 -15   5   2      108.13      183.19     67.53 o 
 -14   5   2      403.57      385.60     77.40 o 
 -13   5   2       88.42      118.62     35.15 o 
 -12   5   2     1696.63     1395.71    170.73 o 
 -11   5   2     1259.88     1555.77     76.65 o 
 -10   5   2      143.45       97.32     17.94 o 
  -9   5   2     6893.83     7173.64    139.95 o 
  -8   5   2       54.61      113.79     17.57 o 
  -7   5   2     1850.84     1576.67     41.90 o 
  -6   5   2    14648.22    14443.49    286.86 o 
  -5   5   2     8839.01     8451.07    105.57 o 
  -4   5   2    15882.36    15860.98    201.80 o 
  -3   5   2    11922.39    12667.98    217.57 o 
  -2   5   2     8648.19     8440.43    151.04 o 
  -1   5   2     3664.62     3906.97     64.61 o 
   0   5   2     2673.97     2583.25     48.92 o 
   1   5   2      774.44      816.00     25.92 o 
   2   5   2      700.58      692.26     29.51 o 
   3   5   2     1293.93     1209.35     37.96 o 
   4   5   2      521.72      505.82     32.00 o 
   5   5   2       42.01       58.00     14.09 o 
   6   5   2      762.55      810.91     39.47 o 
   7   5   2      606.35      688.51     72.38 o 
   8   5   2      136.10      208.67     30.42 o 
   9   5   2        1.18       21.76     23.62 o 
 -16   6   2        2.15       41.90     50.39 o 
 -15   6   2      488.73      299.69     50.47 o 
 -14   6   2       11.07      -35.44     23.63 o 
 -13   6   2      574.63      689.64     60.29 o 
 -12   6   2      159.16      130.63     31.52 o 
 -11   6   2      864.88      841.49     95.67 o 
 -10   6   2      283.81      207.00     31.36 o 
  -9   6   2     3763.16     3692.43     90.26 o 
  -8   6   2        8.68       15.50     16.03 o 
  -7   6   2    16358.36    17865.79    250.59 o 
  -6   6   2    12703.01    13679.03    178.25 o 
  -5   6   2     4608.22     4904.22     69.52 o 
  -4   6   2     1973.43     1694.82     31.55 o 
  -3   6   2      710.95      813.94     19.41 o 
  -2   6   2      944.41      968.88     25.89 o 
  -1   6   2     2922.94     2894.39     52.45 o 
   0   6   2     3804.54     3958.46     67.37 o 
   1   6   2     1024.42     1014.51     32.81 o 
   2   6   2     6246.17     5883.38    108.49 o 
   3   6   2      488.37      447.09     25.40 o 
   4   6   2     2275.25     2342.27     77.95 o 
   5   6   2       42.57       12.24     21.91 o 
   6   6   2     1766.28     1844.04    125.01 o 
   7   6   2        1.28        4.68     35.32 o 
   8   6   2     1050.21     1076.82    114.11 o 
   9   6   2      160.62      105.97     53.85 o 
 -16   7   2      291.74      182.08     45.12 o 
 -15   7   2      428.20      371.30     54.29 o 
 -14   7   2      328.29      287.65     70.39 o 
 -13   7   2      602.90      469.17     51.63 o 
 -12   7   2     1341.85     1350.37     72.76 o 
 -11   7   2      813.42      739.09     53.67 o 
 -10   7   2     2312.58     2325.43    184.32 o 
  -9   7   2      958.70      939.92     58.87 o 
  -8   7   2     4878.54     5012.78     90.03 o 
  -7   7   2     2851.18     2590.69     47.54 o 
  -6   7   2     5767.33     5329.92     76.40 o 
  -5   7   2     8362.13     8179.38    110.85 o 
  -4   7   2     4168.78     4115.22     62.30 o 
  -3   7   2     6407.95     6348.72    105.32 o 
  -2   7   2        3.17        6.77      5.52 o 
  -1   7   2     4376.04     4467.13     73.03 o 
   0   7   2      112.37      156.79     12.32 o 
   1   7   2       78.49       71.84     13.09 o 
   2   7   2       35.94       13.44     11.98 o 
   3   7   2      233.90      259.57     27.74 o 
   4   7   2      105.96      112.76     22.71 o 
   5   7   2      373.16      427.73     48.09 o 
   6   7   2       65.19       63.20     40.86 o 
   7   7   2      131.91       94.71     49.87 o 
   8   7   2      256.10      249.68     66.14 o 
 -16   8   2       29.79       19.45     32.12 o 
 -15   8   2        2.08      -34.35     24.95 o 
 -14   8   2      220.53      271.36     44.54 o 
 -13   8   2      836.51      573.81     62.94 o 
 -12   8   2     2241.48     2357.71     98.34 o 
 -11   8   2      314.57      329.42     39.05 o 
 -10   8   2     5329.01     5190.33    231.24 o 
  -9   8   2      268.65      198.15     27.22 o 
  -8   8   2    12256.55    12529.18    221.50 o 
  -7   8   2        2.66        4.47      5.73 o 
  -6   8   2    13657.99    14461.33    189.47 o 
  -5   8   2     1662.78     1693.16     28.26 o 
  -4   8   2      814.29      869.18     34.28 o 
  -3   8   2     4697.35     4816.56     91.26 o 
  -2   8   2     1403.48     1509.29     35.84 o 
  -1   8   2     3182.03     2989.15     53.56 o 
   0   8   2      255.43      312.11     21.97 o 
   1   8   2     3176.18     3029.57     75.35 o 
   2   8   2       83.53       85.05     18.87 o 
   3   8   2     3102.27     3004.67    110.39 o 
   4   8   2      157.46      123.99     48.83 o 
   5   8   2      739.51      711.04    112.72 o 
   6   8   2        0.99       25.80     37.92 o 
   7   8   2       53.15       24.07     46.06 o 
 -16   9   2      111.49       86.99     36.15 o 
 -15   9   2      182.62      100.96     34.20 o 
 -14   9   2      324.82      391.83     67.87 o 
 -13   9   2       32.72       -0.37     22.42 o 
 -12   9   2      101.21       67.17     25.66 o 
 -11   9   2      758.48      788.56     52.85 o 
 -10   9   2        0.33       32.46     18.48 o 
  -9   9   2       60.83       94.37     26.32 o 
  -8   9   2       74.11       29.31     13.54 o 
  -7   9   2       60.08       93.80      9.01 o 
  -6   9   2       24.31        5.95      5.55 o 
  -5   9   2      292.52      374.37     20.80 o 
  -4   9   2      591.22      569.91     30.15 o 
  -3   9   2       58.20       65.29     13.27 o 
  -2   9   2       32.65       29.04      6.55 o 
  -1   9   2      247.79      261.78     15.74 o 
   0   9   2      572.85      623.06     28.74 o 
   1   9   2     2630.60     2890.57    119.00 o 
   2   9   2      287.16      351.04     38.18 o 
   3   9   2       91.12      109.09     29.79 o 
   4   9   2     1132.66     1248.65    146.14 o 
   5   9   2      147.56      129.17     48.65 o 
   6   9   2      302.56      282.75     65.45 o 
 -16  10   2       96.69      131.75     39.98 o 
 -15  10   2      247.75      259.73     46.75 o 
 -14  10   2      840.67      769.85     63.94 o 
 -13  10   2     1339.88     1310.96    137.22 o 
 -12  10   2      172.03      167.71     32.00 o 
 -11  10   2     1004.94      986.16     56.33 o 
 -10  10   2       11.82      -14.38     37.92 o 
  -9  10   2     3444.74     3049.13     82.23 o 
  -8  10   2      585.91      531.21     29.02 o 
  -7  10   2     3352.82     3382.77     63.07 o 
  -6  10   2      773.61      792.67     30.77 o 
  -5  10   2     1272.44     1350.37     41.67 o 
  -4  10   2     2102.04     1966.14     60.49 o 
  -3  10   2       82.13       62.54     32.01 o 
  -2  10   2     1410.05     1339.18     56.23 o 
  -1  10   2      965.18      998.64     39.43 o 
   0  10   2      244.57      217.06     17.17 o 
   1  10   2     1335.99     1457.07     51.40 o 
   2  10   2      800.21      806.51     54.57 o 
   3  10   2      817.46      868.81     61.64 o 
   4  10   2       92.24       86.76     32.28 o 
   5  10   2       64.55       27.01     40.17 o 
 -16  11   2       51.89        4.95     30.19 o 
 -15  11   2       60.88      134.88     38.36 o 
 -14  11   2      403.40      359.66     47.34 o 
 -13  11   2      101.14      138.06     40.95 o 
 -12  11   2      852.76      754.42     53.96 o 
 -11  11   2      167.70      132.14     26.38 o 
 -10  11   2     3174.03     3210.89     88.73 o 
  -9  11   2      416.08      493.41     30.31 o 
  -8  11   2     1501.56     1661.82     85.84 o 
  -7  11   2       82.50      111.40     16.54 o 
  -6  11   2     1197.21     1329.66     62.72 o 
  -5  11   2        4.62      -10.23     12.32 o 
  -4  11   2     1465.66     1383.54     46.58 o 
  -3  11   2       72.31       50.24     19.50 o 
  -2  11   2      136.36       64.36     41.73 o 
  -1  11   2        9.44        6.85     11.77 o 
   0  11   2      401.10      370.02     29.13 o 
   1  11   2        0.88      -26.12     17.67 o 
   2  11   2      139.12      191.62     33.98 o 
   3  11   2      217.04      255.32     48.74 o 
   4  11   2        0.23       29.60     31.34 o 
 -16  12   2       93.98       70.54     33.05 o 
 -15  12   2      853.01      874.48     69.24 o 
 -14  12   2      144.33      151.75     36.36 o 
 -13  12   2      644.07      688.01     55.20 o 
 -12  12   2      106.67       69.00     24.65 o 
 -11  12   2      173.96      258.74     33.01 o 
 -10  12   2       41.30      109.66     24.66 o 
  -9  12   2       13.76      -19.98     13.32 o 
  -8  12   2        6.38       31.78     11.93 o 
  -7  12   2      439.04      402.45     38.24 o 
  -6  12   2      579.89      613.85     64.07 o 
  -5  12   2      715.45      767.33     36.42 o 
  -4  12   2     3493.80     3480.20    119.46 o 
  -3  12   2      115.17      114.71     28.41 o 
  -2  12   2     1020.94     1115.16     64.68 o 
  -1  12   2       65.11       50.37     27.91 o 
   0  12   2     2050.03     2244.35     71.25 o 
   1  12   2        0.02       -6.61     21.84 o 
   2  12   2      704.82      731.84     79.91 o 
   3  12   2      222.63      331.80     46.89 o 
 -15  13   2       18.14       -0.95     36.19 o 
 -14  13   2       24.92       36.03     26.53 o 
 -13  13   2      284.15      187.77     39.91 o 
 -12  13   2       25.98      -13.66     19.77 o 
 -11  13   2      463.36      422.14     32.91 o 
 -10  13   2      442.30      361.38     27.66 o 
  -9  13   2      571.25      598.09     64.94 o 
  -8  13   2        2.24      -26.46     37.92 o 
  -7  13   2      590.57      604.14     49.26 o 
  -6  13   2        6.57       37.75     29.09 o 
  -5  13   2        0.41      -29.16     39.48 o 
  -4  13   2       81.98       71.26     25.80 o 
  -3  13   2        1.83        3.21     22.55 o 
  -2  13   2       68.27       88.26     34.63 o 
  -1  13   2       53.19       78.34     39.22 o 
   0  13   2      105.93       85.88     45.54 o 
   1  13   2       29.26       49.13     24.76 o 
   2  13   2      102.47       53.76     29.18 o 
 -15  14   2       15.66       28.34     27.52 o 
 -14  14   2      278.71      336.45     44.43 o 
 -13  14   2        8.19       26.01     23.92 o 
 -12  14   2      579.09      656.71     47.40 o 
 -11  14   2      172.84      212.26     24.82 o 
 -10  14   2        3.16       -3.01     21.29 o 
  -9  14   2      800.67      959.19     61.27 o 
  -8  14   2      169.38      164.98     35.84 o 
  -6  14   2      966.77     1160.27     96.10 o 
  -5  14   2     1184.16     1143.48     98.35 o 
  -4  14   2      287.00      319.69     64.24 o 
  -3  14   2      752.74      779.17     59.93 o 
  -2  14   2       83.05       66.29     32.43 o 
  -1  14   2      205.05      139.50     47.01 o 
   0  14   2       11.68      -15.06     42.42 o 
 -14  15   2       20.10       36.93     26.29 o 
 -13  15   2      151.29      225.80     33.99 o 
 -12  15   2       73.47       71.06     23.50 o 
 -11  15   2      114.00      231.03     39.94 o 
 -10  15   2      267.57      207.86     43.55 o 
  -9  15   2      115.63       75.59     52.90 o 
  -7  15   2        7.42       52.81     37.57 o 
  -6  15   2       21.32        6.93     33.42 o 
  -5  15   2      191.19      145.79     51.60 o 
  -4  15   2      182.21      140.94     52.46 o 
  -3  15   2       15.64      -33.01     24.75 o 
  -2  15   2       71.61       88.82     35.75 o 
  -1  15   2      196.12      286.91     70.64 o 
 -13  16   2        7.94        2.34     21.99 o 
 -12  16   2      161.68      175.78     38.96 o 
 -11  16   2        0.07      -10.29     26.17 o 
 -10  16   2       59.19       73.59     44.85 o 
  -8  16   2      450.15      355.30     68.22 o 
  -7  16   2     1042.00     1004.79    100.08 o 
  -6  16   2      386.06      485.86     75.49 o 
  -5  16   2      423.70      650.00     86.57 o 
  -4  16   2      112.20       70.99     48.31 o 
  -3  16   2      104.13      174.02     61.12 o 
 -12  17   2      197.46      270.53     59.30 o 
  -8  17   2      141.61      150.29     54.37 o 
  -7  17   2       21.55        7.62     41.21 o 
  -6  17   2       25.05        9.70     43.98 o 
   4 -18   3      171.13      220.49     75.49 o 
   5 -18   3       62.88        0.17     44.67 o 
   6 -18   3      159.78      156.90     65.36 o 
   7 -18   3        0.58       -2.34     48.91 o 
   8 -18   3       60.61       16.40     29.61 o 
   9 -18   3       56.28       52.67     34.75 o 
   1 -17   3       38.40       47.27     44.50 o 
   2 -17   3        3.60       25.45     30.92 o 
   3 -17   3       61.80       51.08     33.52 o 
   4 -17   3        0.55       34.44     35.50 o 
   5 -17   3        7.42       14.26     28.16 o 
   6 -17   3        1.86      -10.13     25.57 o 
   7 -17   3        6.65      -12.28     26.86 o 
   8 -17   3        7.84       18.86     26.61 o 
   9 -17   3        0.33       22.98     28.39 o 
  10 -17   3       27.30       27.90     32.37 o 
  11 -17   3        0.71      -20.38     18.03 o 
  -1 -16   3      241.95      371.92     76.71 o 
   0 -16   3       89.10      133.33     54.89 o 
   1 -16   3      666.10      714.28     64.43 o 
   2 -16   3       28.93       17.23     27.79 o 
   3 -16   3      323.73      348.19     47.42 o 
   4 -16   3        0.94       26.69     26.47 o 
   5 -16   3      335.32      384.83     47.25 o 
   6 -16   3      104.53      170.05     28.75 o 
   7 -16   3        1.29       30.58     30.91 o 
   8 -16   3      654.40      735.69     64.95 o 
   9 -16   3        0.50        0.13     25.99 o 
  10 -16   3      441.04      566.97     37.34 o 
  11 -16   3       73.58       63.65     23.87 o 
  12 -16   3      524.91      550.06     44.62 o 
  -2 -15   3        0.59      -33.76     37.57 o 
  -1 -15   3       17.00       15.93     35.67 o 
   0 -15   3       15.77       22.77     28.62 o 
   1 -15   3      123.36       56.39     29.61 o 
   2 -15   3        1.75       -7.51     24.06 o 
   3 -15   3      234.95      303.82     43.49 o 
   4 -15   3       10.30        7.17     22.48 o 
   5 -15   3      194.13      246.65     38.24 o 
   6 -15   3      424.81      384.66     38.34 o 
   7 -15   3      128.10       93.55     23.94 o 
   8 -15   3       38.78       23.66     30.04 o 
   9 -15   3      273.35      232.41     25.71 o 
  10 -15   3       31.15       38.60     20.47 o 
  11 -15   3        0.29        2.53     20.04 o 
  12 -15   3       25.29       11.61     21.49 o 
  13 -15   3       78.86       78.09     32.24 o 
  -4 -14   3      308.89      312.93     40.18 o 
  -3 -14   3        0.66        8.13     20.16 o 
  -2 -14   3      834.70      944.31     71.77 o 
  -1 -14   3       27.45       10.88     25.03 o 
   0 -14   3      363.10      344.82    144.23 o 
   1 -14   3       10.79       16.52     22.30 o 
   2 -14   3      217.24      187.08     33.91 o 
   3 -14   3       12.76       38.71     23.25 o 
   4 -14   3      178.25      161.18     31.62 o 
   5 -14   3      513.77      509.93     50.82 o 
   6 -14   3      826.87      831.76     65.41 o 
   7 -14   3      944.00     1172.52     55.53 o 
   8 -14   3      199.91      147.88     26.20 o 
   9 -14   3      662.18      792.10     43.84 o 
  10 -14   3       50.23        9.72     19.46 o 
  11 -14   3      600.12      679.28     73.99 o 
  12 -14   3       90.26       90.16     26.19 o 
  13 -14   3      109.74      116.34     35.85 o 
  -5 -13   3        0.28        0.04     25.21 o 
  -4 -13   3      471.39      545.96     67.70 o 
  -3 -13   3      156.77      149.98     25.48 o 
  -2 -13   3        5.45      -17.21     13.84 o 
  -1 -13   3      361.09      318.83     43.28 o 
   0 -13   3      238.19      193.26     35.80 o 
   1 -13   3       62.36       26.71     22.07 o 
   2 -13   3      653.56      657.43     51.57 o 
   3 -13   3      283.05      294.00     70.90 o 
   4 -13   3      382.91      472.63     43.79 o 
   5 -13   3     1275.65     1525.84     72.94 o 
   6 -13   3      276.47      309.79     21.03 o 
   7 -13   3      440.16      515.64     43.21 o 
   8 -13   3      603.12      703.95     34.16 o 
   9 -13   3      639.02      685.59     41.98 o 
  10 -13   3       19.63       18.96     19.48 o 
  11 -13   3      420.04      510.70     43.01 o 
  12 -13   3      233.40      206.24     31.90 o 
  13 -13   3       26.30        7.49     27.23 o 
  14 -13   3       44.54       32.60     33.08 o 
  -6 -12   3      215.01      176.96     38.68 o 
  -5 -12   3      170.66      259.63     33.71 o 
  -4 -12   3       63.00       13.10     20.13 o 
  -3 -12   3      111.61      156.18     20.86 o 
  -2 -12   3      672.07      698.13     55.43 o 
  -1 -12   3      121.20      178.12     26.14 o 
   0 -12   3     2020.67     2018.88     69.63 o 
   1 -12   3      553.03      644.99     67.38 o 
   2 -12   3       36.87       56.02     34.75 o 
   3 -12   3     4276.85     4357.80    111.98 o 
   4 -12   3       11.71       40.83     21.00 o 
   5 -12   3     5418.42     5432.57    163.98 o 
   6 -12   3      378.74      457.51     24.79 o 
   7 -12   3     3995.21     3758.35     85.13 o 
   8 -12   3      765.97      854.84     44.56 o 
   9 -12   3      285.43      212.56     22.82 o 
  10 -12   3      151.48      223.82     29.94 o 
  11 -12   3       12.46      -14.64     19.15 o 
  12 -12   3       11.09       17.41     25.07 o 
  13 -12   3      146.45      221.89     71.25 o 
  14 -12   3        0.06       20.87     32.92 o 
  -7 -11   3      245.05      333.56     48.87 o 
  -6 -11   3      159.08      208.57     27.55 o 
  -5 -11   3      384.92      456.85     57.40 o 
  -4 -11   3       55.16       29.71     19.40 o 
  -3 -11   3        4.99        1.25     13.43 o 
  -2 -11   3       25.98        4.43      9.36 o 
  -1 -11   3      212.90      222.42     18.18 o 
   0 -11   3      349.00      290.98     16.54 o 
   1 -11   3       97.23      141.15     35.78 o 
   2 -11   3       18.91       49.57     21.74 o 
   3 -11   3        0.14       -5.25     11.97 o 
   4 -11   3       44.06       33.80     17.95 o 
   5 -11   3       17.39        9.52      7.75 o 
   6 -11   3       20.31       29.34     10.15 o 
   7 -11   3      176.65      167.98     18.88 o 
   8 -11   3      178.86      168.51     20.03 o 
   9 -11   3       12.45       12.98     13.36 o 
  10 -11   3      231.36      205.73     28.18 o 
  11 -11   3       11.90       11.29     24.65 o 
  12 -11   3      139.42      157.52     35.57 o 
  13 -11   3      114.49       93.19     35.10 o 
  14 -11   3        0.14      -26.37     44.59 o 
  -8 -10   3        4.60      -13.25     28.29 o 
  -7 -10   3      627.74      678.14     51.57 o 
  -6 -10   3        3.31       -8.31     18.47 o 
  -5 -10   3     1323.47     1228.36     57.64 o 
  -4 -10   3        0.18        9.65     14.21 o 
  -3 -10   3     3878.28     3627.50     77.02 o 
  -2 -10   3      143.24      120.22     19.47 o 
  -1 -10   3      466.09      352.65     15.57 o 
   0 -10   3     2179.49     1986.85     63.45 o 
   1 -10   3      239.15      202.70     21.67 o 
   2 -10   3     7042.33     6494.56    147.23 o 
   3 -10   3       39.82       40.45      8.85 o 
   4 -10   3     7182.20     7548.15    122.84 o 
   5 -10   3       47.25       30.11     10.98 o 
   6 -10   3     8756.43     8615.36    208.36 o 
   7 -10   3       47.48       74.25     15.82 o 
   8 -10   3     3816.25     3728.01     85.82 o 
   9 -10   3      220.34      223.05     28.68 o 
  10 -10   3      178.00      103.54     33.36 o 
  11 -10   3        0.39       18.52     29.87 o 
  12 -10   3      389.96      325.23     46.71 o 
  13 -10   3       24.11      -20.94     26.98 o 
  14 -10   3      493.13      434.56     57.69 o 
  -9  -9   3       46.63       41.84     33.38 o 
  -8  -9   3       65.19       52.34     32.48 o 
  -7  -9   3       22.99       -4.72     20.17 o 
  -6  -9   3       91.03       79.61     23.54 o 
  -5  -9   3        4.73       -2.70     15.39 o 
  -4  -9   3       81.57       60.35     15.01 o 
  -3  -9   3        9.82        8.19      9.89 o 
  -2  -9   3     3040.50     2957.12     57.85 o 
  -1  -9   3      723.33      676.43     25.57 o 
   0  -9   3     5426.59     5507.25     91.08 o 
   1  -9   3     3057.88     2816.01     82.62 o 
   2  -9   3     7015.11     7376.13    122.38 o 
   3  -9   3     3537.11     3611.80     59.60 o 
   4  -9   3     1542.40     1468.99     32.46 o 
   5  -9   3      642.32      518.52     18.37 o 
   6  -9   3      471.88      415.88     19.21 o 
   7  -9   3      178.37      193.40     19.17 o 
   8  -9   3      144.01      165.01     19.74 o 
   9  -9   3       32.85       52.03     15.39 o 
  10  -9   3       82.19       56.81     20.56 o 
  11  -9   3      145.04      164.00     27.99 o 
  12  -9   3       27.59       -4.18     24.53 o 
  13  -9   3      100.22       46.36     31.29 o 
  14  -9   3        7.02       10.81     32.84 o 
 -10  -8   3      353.76      461.47     64.15 o 
  -9  -8   3        1.54      -16.29     36.27 o 
  -8  -8   3      779.14      868.58     69.96 o 
  -7  -8   3        1.08      -20.25     16.38 o 
  -6  -8   3     1833.62     1845.84     89.84 o 
  -5  -8   3      995.72     1074.32     43.10 o 
  -4  -8   3      196.40      196.10     20.14 o 
  -3  -8   3       84.08       61.08     11.21 o 
  -2  -8   3     1009.76     1260.07     48.87 o 
  -1  -8   3     1009.03      855.60     22.03 o 
   0  -8   3     1737.63     1803.28     30.17 o 
   1  -8   3      565.28      530.61     15.88 o 
   2  -8   3      590.13      556.69     13.96 o 
   3  -8   3     4918.68     5217.33     82.43 o 
   4  -8   3     1377.04     1419.54     31.84 o 
   5  -8   3     5538.50     5507.84     83.13 o 
   6  -8   3      732.84      744.86     33.94 o 
   7  -8   3     1469.31     1552.39     46.79 o 
   8  -8   3      296.60      291.05     23.63 o 
   9  -8   3        2.22      -21.63     16.87 o 
  10  -8   3      177.98      176.97     31.92 o 
  11  -8   3      876.00      726.17     47.68 o 
  12  -8   3      125.71      130.93     37.52 o 
  13  -8   3     1185.55     1081.38     81.90 o 
  14  -8   3       69.59       27.95     33.99 o 
 -10  -7   3        7.43       34.67     32.66 o 
  -9  -7   3      626.66      521.70     72.20 o 
  -8  -7   3      248.00      308.47     37.06 o 
  -7  -7   3     1190.04     1110.12     83.51 o 
  -6  -7   3      388.77      343.14     28.42 o 
  -5  -7   3     2075.27     1902.01     52.42 o 
  -4  -7   3      293.72      202.07     17.89 o 
  -3  -7   3     6826.27     6418.99    104.53 o 
  -2  -7   3     1243.09     1036.80     27.46 o 
  -1  -7   3    10872.72    10978.51    148.38 o 
   0  -7   3     2639.01     2208.40     40.27 o 
   1  -7   3     2425.85     2032.93     36.83 o 
   2  -7   3     1363.73     1086.25     25.17 o 
   3  -7   3    10938.75    10838.99    157.30 o 
   4  -7   3     3666.55     3281.51     57.49 o 
   5  -7   3     1432.87     1311.13     32.05 o 
   6  -7   3      179.23      157.10     13.89 o 
   7  -7   3       44.98       32.97     14.10 o 
   8  -7   3      606.30      539.85     38.66 o 
   9  -7   3      555.62      474.51     67.57 o 
  10  -7   3     1661.90     1552.75     63.19 o 
  11  -7   3       10.61      -18.86     23.99 o 
  12  -7   3      375.10      408.31     41.98 o 
  13  -7   3      105.40       66.06     39.30 o 
  14  -7   3       57.16       53.50     57.14 o 
 -11  -6   3      155.11      220.09     60.94 o 
 -10  -6   3      105.93       88.63     49.38 o 
  -9  -6   3       34.99       61.92     18.18 o 
  -8  -6   3     1193.88     1214.10     42.64 o 
  -7  -6   3       13.39       13.65     11.34 o 
  -6  -6   3      613.11      622.13     37.35 o 
  -5  -6   3     1792.82     1668.36     46.73 o 
  -4  -6   3     1739.21     1656.41     56.60 o 
  -3  -6   3    11480.64    11032.73    164.00 o 
  -2  -6   3     1302.57     1367.54     39.18 o 
  -1  -6   3    27823.62    26956.50    371.24 o 
   0  -6   3      312.02      444.51     14.61 o 
   1  -6   3    39760.86    40850.31    608.56 o 
   2  -6   3     1284.65     1745.36     40.35 o 
   3  -6   3    22034.28    21234.22    319.63 o 
   4  -6   3      607.70      772.41     22.44 o 
   5  -6   3      371.49      347.19     16.91 o 
   6  -6   3      350.32      389.20     19.47 o 
   7  -6   3       97.93       79.05     11.97 o 
   8  -6   3       90.66      134.74     25.70 o 
   9  -6   3     1422.64     1488.51     59.99 o 
  10  -6   3      389.25      359.50     43.29 o 
  11  -6   3      479.02      566.75     57.13 o 
  12  -6   3      353.47      333.45     41.06 o 
  13  -6   3      117.26      171.07     61.29 o 
  14  -6   3      127.29       98.18     64.24 o 
 -12  -5   3      430.65      490.37     67.01 o 
 -11  -5   3       93.01      133.22     26.95 o 
 -10  -5   3      232.86      256.61     40.81 o 
  -9  -5   3       70.76       41.65     19.26 o 
  -8  -5   3     1109.47     1106.00     42.38 o 
  -7  -5   3        1.51        4.80      9.67 o 
  -6  -5   3      211.65      182.76     20.07 o 
  -5  -5   3      689.83      759.27     32.42 o 
  -4  -5   3        3.17        2.27      7.31 o 
  -3  -5   3     2294.72     2581.38     59.34 o 
  -2  -5   3      156.68      184.20     16.42 o 
  -1  -5   3     5511.44     6024.81    100.92 o 
   0  -5   3     1142.81     1067.08     23.09 o 
   1  -5   3     3579.88     3543.29     61.64 o 
   2  -5   3        2.26       40.68      6.63 o 
   3  -5   3      832.15      815.88     22.46 o 
   4  -5   3       73.67      106.22     10.01 o 
   5  -5   3        7.85        9.98      7.26 o 
   6  -5   3      942.36      856.27     24.31 o 
   7  -5   3        8.62       -3.98      8.74 o 
   8  -5   3      323.39      225.39     46.17 o 
   9  -5   3     1213.49     1054.28     52.10 o 
  10  -5   3      220.64      175.11     43.33 o 
  11  -5   3      886.36      930.83     68.53 o 
  12  -5   3      639.49      668.77     64.56 o 
  13  -5   3        0.80      -15.40     48.05 o 
  14  -5   3      152.47      195.57     45.96 o 
 -13  -4   3      359.80      436.48     46.08 o 
 -12  -4   3        1.38      -28.83     27.40 o 
 -11  -4   3      919.67      962.06    152.83 o 
 -10  -4   3       23.98       21.61     19.86 o 
  -9  -4   3     1164.28     1183.53     48.68 o 
  -8  -4   3      484.39      399.64     23.90 o 
  -7  -4   3      347.37      291.24     19.82 o 
  -6  -4   3     4979.03     4739.82     82.41 o 
  -5  -4   3      281.11      238.33     14.54 o 
  -4  -4   3    13337.21    12456.16    166.09 o 
  -3  -4   3     2921.60     2662.74     46.21 o 
  -2  -4   3    37645.16    36027.64    531.09 o 
  -1  -4   3     1329.94     2021.78     41.37 o 
   0  -4   3   111613.70   113851.45   1871.16 o 
   1  -4   3      186.53      419.19     17.89 o 
   2  -4   3     7687.19     7161.36    131.04 o 
   3  -4   3     1519.93     1505.92     42.98 o 
   4  -4   3       47.00       60.23      8.74 o 
   5  -4   3      593.79      646.10     20.16 o 
   6  -4   3     1154.36      904.76     28.36 o 
   7  -4   3       78.56       57.83     14.02 o 
   8  -4   3     6383.55     6297.43    131.43 o 
   9  -4   3      117.09      118.73     24.23 o 
  10  -4   3     2984.29     3038.08    120.64 o 
  11  -4   3       57.86       27.68     29.35 o 
  12  -4   3     1206.53     1130.43     80.13 o 
  13  -4   3       24.34       34.01     26.05 o 
 -13  -3   3        0.48       10.12     25.52 o 
 -12  -3   3       10.54      -11.73     21.28 o 
 -11  -3   3       15.49      -11.59     19.00 o 
 -10  -3   3     1992.63     1984.48     67.65 o 
  -9  -3   3       21.26       14.12     13.17 o 
  -8  -3   3     4201.87     4254.56    119.03 o 
  -7  -3   3      525.01      471.00     22.55 o 
  -6  -3   3    11594.75    11510.70    159.54 o 
  -5  -3   3     1990.80     1688.78     37.12 o 
  -4  -3   3     9957.53     8983.39    130.85 o 
  -3  -3   3    23758.89    23754.13    325.89 o 
  -2  -3   3    29203.64    29261.06    575.43 o 
  -1  -3   3     2099.42     1852.47     47.11 o 
   0  -3   3       91.72       54.08      7.98 o 
   1  -3   3    10432.87     9899.27    203.66 o 
   2  -3   3     1193.84     1141.72     27.34 o 
   3  -3   3      420.87      505.76     18.78 o 
   4  -3   3      281.49      304.70     19.74 o 
   5  -3   3     4072.98     4597.47     79.44 o 
   6  -3   3        6.83       22.43      9.70 o 
   7  -3   3       25.01       29.05     10.61 o 
   8  -3   3      197.78      268.23     28.77 o 
   9  -3   3       70.92       56.95     27.66 o 
  10  -3   3        2.98       24.69     27.35 o 
  11  -3   3      228.04      281.27     54.28 o 
  12  -3   3        0.27      -21.04     22.44 o 
  13  -3   3        8.96       33.13     28.54 o 
 -14  -2   3      212.71      213.89     44.73 o 
 -13  -2   3       88.89      100.47     55.23 o 
 -12  -2   3      123.54      125.21     28.87 o 
 -11  -2   3        0.07       20.13     17.93 o 
 -10  -2   3      105.65       71.77     19.37 o 
  -9  -2   3       77.91       64.08     17.82 o 
  -8  -2   3     2278.78     2336.86     65.11 o 
  -7  -2   3     3265.56     3498.27     66.36 o 
  -6  -2   3     6503.41     6240.83     99.94 o 
  -5  -2   3      258.19      290.48     19.44 o 
  -4  -2   3     3717.99     3296.05     60.90 o 
  -3  -2   3     1873.43     1750.07     61.44 o 
  -2  -2   3    14411.28    14850.39    358.52 o 
  -1  -2   3    63792.23    67456.42   1573.70 o 
   0  -2   3    18368.52    19422.38    383.76 o 
   1  -2   3     1898.99     1871.43     58.78 o 
   2  -2   3     2629.22     2762.92     70.38 o 
   3  -2   3     1251.27     1134.79     30.71 o 
   4  -2   3        3.64       -5.73      7.08 o 
   5  -2   3    11692.23    11212.99    319.51 o 
   6  -2   3     1726.54     1933.18     42.86 o 
   7  -2   3     8382.44     8254.22    135.20 o 
   8  -2   3      189.21      220.84     25.07 o 
   9  -2   3     6505.04     6774.33    208.19 o 
  10  -2   3       89.62       76.17     24.17 o 
  11  -2   3      280.17      366.60     62.92 o 
  12  -2   3        1.98       30.03     26.49 o 
  13  -2   3      123.63      147.09     34.14 o 
 -14  -1   3       58.57       86.16     34.14 o 
 -13  -1   3      291.82      388.82    103.72 o 
 -12  -1   3      231.26      158.38     36.24 o 
 -11  -1   3       77.74       66.60     20.30 o 
 -10  -1   3        3.78       10.29     15.26 o 
  -9  -1   3     4966.83     5392.70    118.62 o 
  -8  -1   3     1494.76     1544.45     44.77 o 
  -7  -1   3     2199.60     2231.94     49.17 o 
  -6  -1   3    11757.10    12099.54    177.94 o 
  -5  -1   3     3295.23     3088.63     54.95 o 
  -4  -1   3     9796.03     9534.22    154.76 o 
  -3  -1   3     4360.15     4079.86     91.42 o 
  -2  -1   3     2018.87     1980.66     75.67 o 
  -1  -1   3      623.29      517.19     46.89 o 
   0  -1   3    18490.16    18786.76    490.32 o 
   1  -1   3       30.68      -12.17      8.11 o 
   2  -1   3       51.15       45.81     10.37 o 
   3  -1   3     4632.88     4382.54     93.28 o 
   4  -1   3     3859.96     3523.11     65.49 o 
   5  -1   3     1961.91     1745.44     40.43 o 
   6  -1   3     2534.50     2471.14     50.55 o 
   7  -1   3     4126.23     4385.46     93.56 o 
   8  -1   3      894.37      837.60     38.86 o 
   9  -1   3      417.66      457.62     38.52 o 
  10  -1   3      561.64      644.20     59.44 o 
  11  -1   3      957.00     1017.86     60.27 o 
  12  -1   3        7.87       11.95     25.78 o 
 -15   0   3        7.80      -21.73     28.91 o 
 -14   0   3      100.42       69.32     34.93 o 
 -13   0   3       71.92       59.43     30.76 o 
 -12   0   3      335.45      432.86     54.89 o 
 -11   0   3      551.57      675.41     41.49 o 
 -10   0   3       49.52       51.25     17.57 o 
  -9   0   3     5548.94     5641.36    109.78 o 
  -8   0   3     1333.93     1397.97     41.27 o 
  -7   0   3    24988.65    24671.46    345.12 o 
  -6   0   3     1084.80      982.26     26.05 o 
  -5   0   3    22126.55    19964.45    309.84 o 
  -4   0   3     3286.57     2851.61     68.59 o 
  -3   0   3    40123.30    41822.35    812.15 o 
  -2   0   3    22652.59    24091.49    772.25 o 
  -1   0   3       57.24       55.88      7.42 o 
   0   0   3      389.74      397.38     19.20 o 
   1   0   3      274.66      227.17     14.20 o 
   2   0   3     1127.14     1256.39     33.13 o 
   3   0   3     8748.27     9230.27    142.53 o 
   4   0   3     4867.86     5201.61     91.17 o 
   5   0   3     2437.13     2452.74     53.48 o 
   6   0   3     2408.99     2400.38     61.12 o 
   7   0   3     3271.30     3426.28     80.81 o 
   8   0   3      909.31      965.27     58.72 o 
   9   0   3       31.86       25.95     25.38 o 
  10   0   3        0.52       11.59     21.99 o 
  11   0   3       19.87        1.78     26.79 o 
  12   0   3        9.41       32.64     30.76 o 
 -15   1   3       65.88       88.34     37.86 o 
 -14   1   3      263.71      292.80     77.40 o 
 -13   1   3      178.01      172.36     36.93 o 
 -12   1   3      190.33      262.17     33.05 o 
 -11   1   3      612.39      651.24     73.50 o 
 -10   1   3      928.92      894.83     37.93 o 
  -9   1   3      226.04      149.39     19.10 o 
  -8   1   3     2907.27     2736.89     56.34 o 
  -7   1   3      633.50      482.34     22.13 o 
  -6   1   3       19.65       12.06      7.99 o 
  -5   1   3       16.49        2.10      5.58 o 
  -4   1   3     6279.06     6782.00    142.43 o 
  -3   1   3     1143.59     1207.00     56.97 o 
  -2   1   3      644.23      677.01     32.21 o 
  -1   1   3     5751.43     5873.68    135.95 o 
   0   1   3    16079.97    16924.80    305.33 o 
   1   1   3     1173.43     1226.47     28.40 o 
   2   1   3     2305.67     2246.71     45.78 o 
   3   1   3     5476.10     5491.83     84.50 o 
   4   1   3     3041.35     2844.82     58.04 o 
   5   1   3     1859.96     1645.99     53.85 o 
   6   1   3     3274.59     3370.36     69.17 o 
   7   1   3     2299.53     2263.41     56.04 o 
   8   1   3     1415.86     1519.80     57.46 o 
   9   1   3      150.70      176.78     27.20 o 
  10   1   3      328.39      291.51     36.24 o 
  11   1   3        0.24       -1.31     25.19 o 
 -15   2   3      134.30      141.94     41.08 o 
 -14   2   3       85.39       83.67     62.42 o 
 -13   2   3       57.11       56.70     32.55 o 
 -12   2   3       28.25       88.39     57.05 o 
 -11   2   3     1439.49     1579.67     52.93 o 
 -10   2   3     5809.02     6225.70    130.67 o 
  -9   2   3      100.59       59.20     13.77 o 
  -8   2   3    16949.94    17458.07    250.82 o 
  -7   2   3        8.75       -7.97      6.54 o 
  -6   2   3    32352.32    32952.96    655.15 o 
  -5   2   3     5307.14     5412.97    123.78 o 
  -4   2   3     2356.22     3151.15    135.75 o 
  -3   2   3    13255.36    14565.84    469.75 o 
  -2   2   3     5305.74     5971.22    127.03 o 
  -1   2   3    48031.17    52516.45    899.10 o 
   0   2   3    27370.92    28077.19    439.85 o 
   1   2   3      612.14      730.19     21.92 o 
   2   2   3    35921.46    35765.19    548.41 o 
   3   2   3     2248.40     2563.38     52.47 o 
   4   2   3    10591.56     9948.01    151.56 o 
   5   2   3       57.68       47.10     12.53 o 
   6   2   3     5607.25     5611.35    111.37 o 
   7   2   3        9.64        1.80     11.84 o 
   8   2   3      474.35      430.78     45.61 o 
   9   2   3      454.48      432.51     66.57 o 
  10   2   3       95.79       85.35     26.98 o 
  11   2   3      337.16      472.32     54.75 o 
 -16   3   3      185.91      198.67     48.34 o 
 -15   3   3       68.17       71.14     85.54 o 
 -14   3   3     1205.05     1417.92    135.23 o 
 -13   3   3      165.88      208.36     52.03 o 
 -12   3   3      583.05      683.21     45.68 o 
 -11   3   3      998.80      962.45     91.72 o 
 -10   3   3     3574.79     3397.46     79.71 o 
  -9   3   3     5256.66     5278.96     83.34 o 
  -8   3   3     2838.21     2390.60     49.30 o 
  -7   3   3    14588.17    14194.91    204.32 o 
  -6   3   3      710.41      544.81     20.46 o 
  -5   3   3     5478.59     4713.19    108.94 o 
  -4   3   3     9472.18    10244.87    564.73 o 
  -3   3   3      766.57      649.31     44.50 o 
  -2   3   3     4236.33     4148.16     97.93 o 
  -1   3   3      360.16      529.00     24.86 o 
   0   3   3      173.09      220.81     13.61 o 
   1   3   3     3233.42     3387.86     58.74 o 
   2   3   3       76.26       51.57      9.12 o 
   3   3   3       52.40       36.61      8.90 o 
   4   3   3       77.39      104.12     14.48 o 
   5   3   3        2.90        3.18     10.56 o 
   6   3   3      812.82      660.40     45.30 o 
   7   3   3      593.89      657.83     38.91 o 
   8   3   3      537.74      508.25     71.77 o 
   9   3   3       46.03       65.97     24.72 o 
  10   3   3       87.67       58.77     53.73 o 
 -16   4   3       42.18       73.33     39.30 o 
 -15   4   3       41.92       37.29     30.54 o 
 -14   4   3      285.84      312.74     92.72 o 
 -13   4   3       21.93       40.16     21.75 o 
 -12   4   3      168.88       87.78     22.47 o 
 -11   4   3      165.65      252.65     28.57 o 
 -10   4   3     5357.86     4955.68    103.06 o 
  -9   4   3     2013.18     2379.24     55.75 o 
  -8   4   3    11085.80    10687.61    158.78 o 
  -7   4   3     5993.21     7140.61    118.93 o 
  -6   4   3        4.30       51.09     10.03 o 
  -5   4   3       32.05       64.81     11.27 o 
  -4   4   3      132.12      176.67     15.88 o 
  -3   4   3       50.04       66.66      9.78 o 
  -2   4   3      753.45     1033.32     64.87 o 
  -1   4   3    18161.30    18752.87    292.65 o 
   0   4   3    17985.14    21111.60    330.15 o 
   1   4   3    24986.50    25794.02    402.38 o 
   2   4   3       37.69       33.53      7.47 o 
   3   4   3    10602.68    10582.63    158.39 o 
   4   4   3      433.68      446.24     36.57 o 
   5   4   3     1930.60     1998.49     64.94 o 
   6   4   3      342.82      366.98     31.73 o 
   7   4   3      137.17       76.85     24.23 o 
   8   4   3      618.78      655.79     75.89 o 
   9   4   3      100.30       81.61     25.97 o 
 -16   5   3       84.21       19.22     46.75 o 
 -15   5   3      151.45      253.32     69.26 o 
 -14   5   3       60.77       63.85     33.60 o 
 -13   5   3      115.92      120.76     30.97 o 
 -12   5   3      151.14      219.32     37.04 o 
 -11   5   3     1622.35     1909.57     94.45 o 
 -10   5   3     3036.31     2950.50    105.40 o 
  -9   5   3       90.96      108.72     12.69 o 
  -8   5   3    22966.11    23562.51    358.36 o 
  -7   5   3      210.51      156.86     11.77 o 
  -6   5   3     5038.46     5442.08    104.15 o 
  -5   5   3      139.84       99.57      9.96 o 
  -4   5   3        2.04        2.70      4.76 o 
  -3   5   3      997.03      812.58     26.42 o 
  -2   5   3      233.52      176.90     13.74 o 
  -1   5   3    12745.65    13193.19    212.83 o 
   0   5   3     6458.92     6462.44    127.05 o 
   1   5   3     3055.56     2890.33     81.65 o 
   2   5   3     5449.18     5674.22    105.57 o 
   3   5   3     1406.95     1380.87     49.10 o 
   4   5   3      451.97      357.06     32.86 o 
   5   5   3     5556.13     5381.67    126.84 o 
   6   5   3       38.37       33.24     17.82 o 
   7   5   3      815.67      790.52    112.37 o 
   8   5   3       93.24       91.36     22.16 o 
   9   5   3      435.14      446.77     35.86 o 
 -16   6   3        9.63       -5.37     49.69 o 
 -15   6   3      958.18     1010.49     78.26 o 
 -14   6   3        1.22      -21.41     24.14 o 
 -13   6   3     2305.14     2265.57    101.90 o 
 -12   6   3      919.61      794.13     58.54 o 
 -11   6   3     3659.58     3547.60    122.89 o 
 -10   6   3       59.58       60.78     31.34 o 
  -9   6   3     5867.11     5712.50    193.84 o 
  -8   6   3       35.15       31.85      6.18 o 
  -7   6   3     2036.24     2481.56     44.51 o 
  -6   6   3      106.94       95.95      8.49 o 
  -5   6   3      641.33      465.36     16.97 o 
  -4   6   3      966.06     1086.68     23.95 o 
  -3   6   3     2475.97     2262.85     51.73 o 
  -2   6   3     9403.24    10381.18    169.06 o 
  -1   6   3     5462.74     5231.25    105.21 o 
   0   6   3     1695.27     1887.07     70.20 o 
   1   6   3      950.33      841.12     34.74 o 
   2   6   3      560.65      568.38     31.85 o 
   3   6   3      586.61      562.16     37.08 o 
   4   6   3       78.14       62.78     20.30 o 
   5   6   3      187.34      101.69     53.16 o 
   6   6   3      387.14      498.32     78.61 o 
   7   6   3       32.46       18.01     38.79 o 
   8   6   3      712.01      787.31    103.72 o 
 -16   7   3        0.62        7.35     29.00 o 
 -15   7   3       73.65       60.80     32.93 o 
 -14   7   3       24.78       25.74     26.15 o 
 -13   7   3      992.68      874.92    141.81 o 
 -12   7   3      116.95      159.64     31.94 o 
 -11   7   3      285.40      313.72     38.69 o 
 -10   7   3     2101.05     1938.99    123.63 o 
  -9   7   3      139.46      162.73     37.75 o 
  -8   7   3      178.64      212.78     14.45 o 
  -7   7   3      627.22      630.79     22.32 o 
  -6   7   3      317.71      318.10     12.44 o 
  -5   7   3       27.18       21.38      6.83 o 
  -4   7   3      959.63      941.71     23.82 o 
  -3   7   3     1185.04     1019.45     23.12 o 
  -2   7   3     1753.76     1737.25     48.27 o 
  -1   7   3     2475.38     2553.11     53.19 o 
   0   7   3      776.18      871.20     43.19 o 
   1   7   3     2324.00     2495.28     75.20 o 
   2   7   3      872.88      926.89     59.75 o 
   3   7   3     1280.33     1280.68     55.45 o 
   4   7   3     1400.19     1383.77     75.77 o 
   5   7   3       32.84       39.06     27.79 o 
   6   7   3       21.72      -18.35     37.05 o 
   7   7   3       46.91        2.60     38.96 o 
 -16   8   3      391.10      385.29     56.00 o 
 -15   8   3      235.18      214.82     42.99 o 
 -14   8   3      906.89     1069.87     74.05 o 
 -13   8   3      115.52       80.34     29.26 o 
 -12   8   3     2819.45     2879.60    110.32 o 
 -11   8   3        1.14        1.92     17.13 o 
 -10   8   3      490.23      508.77     87.44 o 
  -9   8   3     1252.95     1301.49     57.83 o 
  -8   8   3      650.02      797.11     33.21 o 
  -7   8   3     1801.06     2015.97     36.66 o 
  -6   8   3     5900.62     5620.21     81.49 o 
  -5   8   3     2570.56     3027.99     46.79 o 
  -4   8   3    12834.88    12500.64    162.80 o 
  -3   8   3        1.16        0.03      5.83 o 
  -2   8   3     9894.28    10019.45    160.53 o 
  -1   8   3      152.52      123.90     14.16 o 
   0   8   3     3171.36     3099.41     75.82 o 
   1   8   3      143.85      195.16     22.96 o 
   2   8   3     2235.21     2230.72     73.98 o 
   3   8   3      954.76     1069.38     66.27 o 
   4   8   3       36.44       21.04     25.14 o 
   5   8   3     1519.31     1342.15     82.79 o 
   6   8   3       59.30       51.60     45.54 o 
 -16   9   3      179.19      175.41     53.94 o 
 -15   9   3      307.40      315.25     49.42 o 
 -14   9   3      177.16      119.16     68.22 o 
 -13   9   3      680.80      612.06     54.89 o 
 -12   9   3      645.11      696.11     96.79 o 
 -11   9   3      873.10      914.26     54.47 o 
 -10   9   3        6.89      -14.54     15.26 o 
  -9   9   3      884.83      863.25     47.29 o 
  -8   9   3      381.46      348.77     24.76 o 
  -7   9   3      333.13      412.05     25.72 o 
  -6   9   3       98.71       85.86      8.73 o 
  -5   9   3     1001.71     1073.99     34.97 o 
  -4   9   3       21.33       22.04      5.94 o 
  -3   9   3      446.17      467.06     22.36 o 
  -2   9   3       67.35       68.32     14.81 o 
  -1   9   3       31.37       13.57     24.59 o 
   0   9   3       37.45       71.96     21.74 o 
   1   9   3      814.86      717.47     43.66 o 
   2   9   3       20.42       -8.84     36.62 o 
   3   9   3      195.04      130.11     32.16 o 
   4   9   3       43.43       56.62     31.66 o 
   5   9   3       97.80       11.77     41.21 o 
   6   9   3       42.72        5.02     40.00 o 
 -16  10   3      168.73      213.59     44.20 o 
 -15  10   3       61.96       56.81     32.81 o 
 -14  10   3      491.42      499.23     55.23 o 
 -13  10   3      519.06      463.60     48.04 o 
 -12  10   3      200.69      161.77     31.34 o 
 -11  10   3       74.51       45.50     20.71 o 
 -10  10   3      618.48      562.60     41.27 o 
  -9  10   3      195.75      174.07     24.98 o 
  -8  10   3      848.04      899.73     36.69 o 
  -7  10   3     3883.88     3879.90     65.89 o 
  -6  10   3      500.83      530.00     18.22 o 
  -5  10   3     3059.65     2951.23     69.64 o 
  -4  10   3       84.68       95.46     15.62 o 
  -3  10   3     2140.46     2040.27     84.87 o 
  -2  10   3      667.28      735.92     33.85 o 
  -1  10   3      965.93      964.16     49.26 o 
   0  10   3      234.04      249.99     22.71 o 
   1  10   3      405.10      361.91     60.52 o 
   2  10   3      933.77      889.26     65.97 o 
   3  10   3      456.64      487.23     52.37 o 
   4  10   3      720.74      755.73    133.50 o 
   5  10   3      187.32      132.46     52.12 o 
 -16  11   3      198.05      214.12     45.66 o 
 -15  11   3       28.21       45.07     30.22 o 
 -14  11   3     1491.48     1564.84     83.83 o 
 -13  11   3        4.50       18.14     36.02 o 
 -12  11   3      179.11      190.52     31.88 o 
 -11  11   3       33.09       32.03     25.71 o 
 -10  11   3      146.33      121.56     31.43 o 
  -9  11   3      643.55      636.88     44.94 o 
  -8  11   3       44.51       32.71     12.93 o 
  -7  11   3      117.91      110.57     13.81 o 
  -6  11   3     1422.09     1412.33     89.69 o 
  -5  11   3       13.36       38.41     16.79 o 
  -4  11   3     1623.91     1740.05     65.59 o 
  -3  11   3     1295.36     1510.40    125.71 o 
  -2  11   3      777.24      876.93     70.21 o 
  -1  11   3       62.48       86.81     21.75 o 
   0  11   3      902.30      879.11     52.53 o 
   1  11   3      154.80      139.15     31.51 o 
   2  11   3      684.20      596.55     53.51 o 
   3  11   3      169.48      187.67     52.29 o 
   4  11   3       75.26       85.09     35.47 o 
 -16  12   3        0.23       27.54     31.15 o 
 -15  12   3      220.23      151.32     37.72 o 
 -14  12   3      167.75      216.80     38.05 o 
 -13  12   3        9.39       -8.37     20.98 o 
 -12  12   3        2.91        2.52     20.49 o 
 -11  12   3       15.13       -2.64     17.38 o 
 -10  12   3      464.68      574.71     34.11 o 
  -9  12   3     1304.19     1361.53     47.21 o 
  -8  12   3     1254.89     1176.82     61.49 o 
  -7  12   3     2023.51     2176.85    118.26 o 
  -6  12   3      475.31      456.59     75.15 o 
  -5  12   3      394.49      433.81     35.92 o 
  -4  12   3      179.13      163.45     30.98 o 
  -3  12   3       53.62       48.40     23.87 o 
  -2  12   3       10.48        1.39     34.80 o 
  -1  12   3        0.87      -19.20     16.01 o 
   0  12   3      528.83      621.75     45.38 o 
   1  12   3       45.31       27.90     24.53 o 
   2  12   3      929.35      950.23     76.45 o 
 -16  13   3      232.63      236.08     43.82 o 
 -15  13   3      185.27      102.33     70.30 o 
 -14  13   3      148.08       65.02     28.95 o 
 -13  13   3       79.00       76.54     28.15 o 
 -12  13   3        5.83       23.19     42.77 o 
 -11  13   3      242.10      284.18     31.88 o 
 -10  13   3       68.37       53.79     16.22 o 
  -9  13   3       15.88      -30.62     21.18 o 
  -8  13   3        8.62       12.54     36.79 o 
  -6  13   3       27.44       11.95     30.47 o 
  -5  13   3      386.21      364.13     61.29 o 
  -4  13   3      130.23      181.80     34.28 o 
  -3  13   3      351.87      541.91     51.77 o 
  -2  13   3       59.81       21.82     40.52 o 
  -1  13   3       45.89        5.19     36.88 o 
   0  13   3       58.89       77.90     24.79 o 
   1  13   3        0.11        8.04     25.54 o 
 -15  14   3      143.85       79.86     49.61 o 
 -14  14   3       89.67       72.70     29.82 o 
 -13  14   3      385.12      415.70     42.78 o 
 -12  14   3      160.92      186.75     29.98 o 
 -11  14   3       41.90       93.98     77.05 o 
 -10  14   3      269.46      282.55     39.78 o 
  -9  14   3       54.66       47.62     38.27 o 
  -7  14   3       54.41       41.38     36.71 o 
  -6  14   3      460.93      560.48     76.01 o 
  -5  14   3      206.44      348.20     65.97 o 
  -4  14   3      223.57      257.30     60.60 o 
  -3  14   3      497.26      579.01     81.21 o 
  -2  14   3        0.15       28.74     42.94 o 
  -1  14   3      504.69      539.01     84.84 o 
   0  14   3       21.53       49.69     52.64 o 
 -14  15   3       27.12       12.90     25.04 o 
 -13  15   3       46.36       47.60     25.33 o 
 -12  15   3       33.88       26.91     18.97 o 
 -11  15   3       20.29       38.77     28.57 o 
  -7  15   3        3.34      -17.83     36.02 o 
  -6  15   3       47.29       11.77     40.17 o 
  -5  15   3       25.05        8.48     37.05 o 
  -4  15   3        7.99        1.56     42.08 o 
  -3  15   3       11.14       16.45     43.63 o 
  -2  15   3       56.96       55.06     51.94 o 
 -13  16   3      244.63      223.05     30.13 o 
 -12  16   3      276.17      341.80     69.43 o 
  -8  16   3      216.99      168.82     55.06 o 
  -7  16   3      205.76      175.57     56.79 o 
  -6  16   3       64.36       47.10     45.19 o 
  -5  16   3        8.29       13.51     43.81 o 
  -4  16   3      291.80      252.97     67.87 o 
  -9  17   3       68.16       33.94     44.15 o 
  -8  17   3       25.41       57.83     47.96 o 
  -7  17   3       35.75      -10.39     39.82 o 
   4 -18   4       21.13       30.87     31.12 o 
   5 -18   4      168.30      206.82     43.75 o 
   6 -18   4       78.66       33.00     32.87 o 
   7 -18   4      197.72      239.66     48.00 o 
   8 -18   4       56.06       49.77     42.59 o 
   9 -18   4      132.87      150.41     44.50 o 
   1 -17   4      163.29      218.16     65.97 o 
   2 -17   4       34.87       70.74     34.24 o 
   3 -17   4       12.59       26.17     26.30 o 
   4 -17   4      110.96      113.24     36.02 o 
   5 -17   4       35.23       17.42     31.17 o 
   6 -17   4       12.48       11.22     22.71 o 
   7 -17   4       47.43       57.14     38.96 o 
   8 -17   4       27.86       27.20     31.28 o 
   9 -17   4        5.24       26.17     32.12 o 
  10 -17   4        0.23       12.42     17.87 o 
  -1 -16   4        9.66       -8.33     28.27 o 
   0 -16   4       43.75       10.25     31.08 o 
   1 -16   4      234.35      284.45     65.97 o 
   2 -16   4       84.81       51.41     44.93 o 
   3 -16   4      389.82      407.63     51.46 o 
   4 -16   4      257.48      300.59     44.98 o 
   5 -16   4      469.01      399.79     77.92 o 
   6 -16   4      259.76      412.69     40.94 o 
   7 -16   4      153.78      147.22     28.79 o 
   8 -16   4      108.96      112.60     36.53 o 
   9 -16   4       27.02      -10.51     16.38 o 
  10 -16   4       31.32       15.15     19.89 o 
  11 -16   4       49.87       72.26     26.54 o 
  12 -16   4       12.39       29.72     24.80 o 
  -3 -15   4        5.44      -14.84     28.83 o 
  -2 -15   4      416.69      393.71    111.25 o 
  -1 -15   4        2.63       -7.32     26.31 o 
   0 -15   4      242.96      182.56     63.89 o 
   1 -15   4        1.21       21.54     25.20 o 
   2 -15   4        0.38      -25.14     23.56 o 
   3 -15   4      522.32      660.91    103.11 o 
   4 -15   4       21.47       39.92     26.21 o 
   5 -15   4        0.16       19.57     48.57 o 
   6 -15   4       84.25      165.68     37.26 o 
   7 -15   4       24.18       -9.28     18.86 o 
   8 -15   4       32.72        1.06     20.65 o 
   9 -15   4      131.71       98.92     23.45 o 
  10 -15   4        0.33      -18.13     18.11 o 
  11 -15   4      655.18      574.38     94.69 o 
  12 -15   4       37.55       -7.70     22.48 o 
  -4 -14   4       55.43       52.67     22.57 o 
  -3 -14   4      150.82      108.61     23.74 o 
  -2 -14   4      176.13      194.92     30.76 o 
  -1 -14   4      146.98      205.31     38.96 o 
   0 -14   4      840.40      860.20     65.38 o 
   1 -14   4        6.99       35.68     22.98 o 
   2 -14   4     1371.25     1466.78     77.15 o 
   3 -14   4       11.22        9.85     21.87 o 
   4 -14   4      761.88      784.95     70.56 o 
   5 -14   4      254.18      226.54     44.33 o 
   6 -14   4      255.86      199.16     52.92 o 
   7 -14   4      319.46      317.71     24.26 o 
   8 -14   4        4.85        4.00     14.71 o 
   9 -14   4       25.02        1.21     23.38 o 
  10 -14   4      159.05      140.10     27.68 o 
  11 -14   4        7.89        1.61     22.05 o 
  12 -14   4      351.83      336.90     40.36 o 
  13 -14   4      148.82      180.56     49.26 o 
  -5 -13   4        0.89      -23.78     20.44 o 
  -4 -13   4       16.94       33.27     28.64 o 
  -3 -13   4        2.70        5.12     16.93 o 
  -2 -13   4      155.39      211.63     23.29 o 
  -1 -13   4        0.55      -12.31     20.51 o 
   0 -13   4       21.45       36.23     24.93 o 
   1 -13   4       89.87      142.42     30.77 o 
   2 -13   4       13.74       -5.97     19.71 o 
   3 -13   4      277.16      219.43     33.92 o 
   4 -13   4        0.03       -2.13     18.10 o 
   5 -13   4       24.16       19.45      8.64 o 
   6 -13   4        5.04       -4.42     10.88 o 
   7 -13   4      135.02      172.77     20.64 o 
   8 -13   4       40.52       40.59     16.35 o 
   9 -13   4       86.05       42.76     16.80 o 
  10 -13   4      487.36      659.12     57.90 o 
  11 -13   4        0.98        3.62     24.57 o 
  12 -13   4      385.29      493.78     46.12 o 
  13 -13   4      144.52      120.58     68.05 o 
  -6 -12   4       99.95      140.49     30.73 o 
  -5 -12   4      528.68      418.93     40.13 o 
  -4 -12   4        4.78      -24.72     16.48 o 
  -3 -12   4      932.13      815.40     56.56 o 
  -2 -12   4        4.30       -2.22     13.64 o 
  -1 -12   4      885.02      908.15     38.43 o 
   0 -12   4      429.92      296.13     39.18 o 
   1 -12   4     2335.29     2715.88    105.13 o 
   2 -12   4      489.42      420.69     42.04 o 
   3 -12   4      863.04     1057.79     60.58 o 
   4 -12   4      384.77      323.71     23.47 o 
   5 -12   4       44.24       68.78     15.84 o 
   6 -12   4      199.54      196.45     29.69 o 
   7 -12   4      230.67      195.67     21.62 o 
   8 -12   4      758.22      689.70     41.07 o 
   9 -12   4     1718.84     1706.34     56.01 o 
  10 -12   4       16.05        1.73     18.49 o 
  11 -12   4      882.20      896.23     54.78 o 
  12 -12   4        4.70      -13.45     25.34 o 
  13 -12   4      487.92      501.79     59.65 o 
  -7 -11   4      377.27      410.61     43.69 o 
  -6 -11   4      354.67      325.84     58.57 o 
  -5 -11   4      102.59      112.61     26.15 o 
  -4 -11   4      413.58      486.11     36.69 o 
  -3 -11   4      439.94      519.35     28.33 o 
  -2 -11   4     1454.49     1662.76     46.53 o 
  -1 -11   4     1150.62     1355.69     47.41 o 
   0 -11   4      645.98      784.38     32.50 o 
   1 -11   4      569.95      697.34     28.45 o 
   2 -11   4      458.98      502.47     25.91 o 
   3 -11   4        6.28       -3.43     14.64 o 
   4 -11   4       48.25       40.68      7.55 o 
   5 -11   4       17.76        0.15      8.27 o 
   6 -11   4      200.50      152.00     31.81 o 
   7 -11   4      244.90      196.36     21.07 o 
   8 -11   4        7.43       -8.35     11.50 o 
   9 -11   4      486.03      437.37     31.17 o 
  10 -11   4       44.46       38.08     17.42 o 
  11 -11   4        3.72      -10.86     23.61 o 
  12 -11   4       60.76       53.49     32.09 o 
  13 -11   4        7.21       -0.85     28.93 o 
  14 -11   4       85.53       26.43     57.57 o 
  -8 -10   4       55.02       64.12     29.64 o 
  -7 -10   4       16.50        3.36     21.61 o 
  -6 -10   4        4.08       15.92     19.88 o 
  -5 -10   4      538.79      592.79     41.31 o 
  -4 -10   4        2.70      -16.16     13.40 o 
  -3 -10   4     3546.03     3617.82     74.96 o 
  -2 -10   4     1529.43     1379.04     33.27 o 
  -1 -10   4     4514.35     4821.07     78.12 o 
   0 -10   4      182.23      139.45     18.50 o 
   1 -10   4      876.26      865.18     23.65 o 
   2 -10   4       44.95       37.71      8.08 o 
   3 -10   4       51.99       57.59      6.75 o 
   4 -10   4       92.51       85.30     15.30 o 
   5 -10   4       37.12       20.75      9.94 o 
   6 -10   4     1794.56     1965.94     85.75 o 
   7 -10   4      526.13      448.40     28.74 o 
   8 -10   4     3886.39     4091.40     94.65 o 
   9 -10   4       18.38       30.04     15.59 o 
  10 -10   4     1334.28     1391.83     73.31 o 
  11 -10   4       34.73        4.99     20.33 o 
  12 -10   4     1160.52     1412.61     94.80 o 
  13 -10   4        5.95       -0.05     30.25 o 
  14 -10   4      192.71      310.29    137.22 o 
  -9  -9   4       12.13      -24.93     26.60 o 
  -8  -9   4      515.53      476.26     46.11 o 
  -7  -9   4       33.34       -5.62     18.22 o 
  -6  -9   4      158.56      109.07     24.86 o 
  -5  -9   4      650.59      609.27     34.11 o 
  -4  -9   4      918.69      863.07     37.09 o 
  -3  -9   4     1124.29     1199.52     36.13 o 
  -2  -9   4      116.27      114.93     11.46 o 
  -1  -9   4      705.79      779.81     19.89 o 
   0  -9   4      605.57      611.38     16.14 o 
   1  -9   4     2307.23     2630.04     41.30 o 
   2  -9   4      174.46      184.17     10.29 o 
   3  -9   4     4621.77     4910.25     80.97 o 
   4  -9   4      108.86      110.44     11.40 o 
   5  -9   4     2871.78     2730.09     58.59 o 
   6  -9   4     2616.29     2756.38     90.19 o 
   7  -9   4     3947.31     3805.28     98.00 o 
   8  -9   4     1540.91     1504.91     50.21 o 
   9  -9   4       85.29       86.89     18.14 o 
  10  -9   4     1005.81      939.58     93.92 o 
  11  -9   4      584.38      600.59     45.62 o 
  12  -9   4      168.03      200.30     41.93 o 
  13  -9   4        1.02      -16.18     28.92 o 
  14  -9   4       86.65       81.79     43.98 o 
 -10  -8   4       22.37       32.65     33.50 o 
  -9  -8   4      188.98      188.14     34.77 o 
  -8  -8   4     1129.19     1191.10     90.80 o 
  -7  -8   4      359.87      347.52     36.52 o 
  -6  -8   4     2723.93     2925.36    150.00 o 
  -5  -8   4       30.65       17.61     10.94 o 
  -4  -8   4     5470.52     5673.79    118.29 o 
  -3  -8   4       58.29       32.15     13.53 o 
  -2  -8   4     4764.01     4781.89     86.31 o 
  -1  -8   4       35.32       54.22      7.99 o 
   0  -8   4      149.64      160.19     10.93 o 
   1  -8   4      194.43      228.73     11.75 o 
   2  -8   4     1036.91      895.76     32.86 o 
   3  -8   4      252.70      375.89     17.58 o 
   4  -8   4     3029.51     2796.73     63.86 o 
   5  -8   4      543.01      735.13     29.71 o 
   6  -8   4     9358.47     9477.54    174.64 o 
   7  -8   4      613.96      654.63     40.46 o 
   8  -8   4     3858.24     3617.20     98.59 o 
   9  -8   4     2366.61     2292.21     77.26 o 
  10  -8   4      353.58      367.91     36.41 o 
  11  -8   4      208.91      177.65     32.77 o 
  12  -8   4       64.71       66.22     26.94 o 
  13  -8   4       38.82       32.46     49.09 o 
 -11  -7   4       54.03       61.42     36.26 o 
 -10  -7   4      229.63      248.62     46.89 o 
  -9  -7   4       89.75       73.13     25.67 o 
  -8  -7   4      659.97      662.01     47.82 o 
  -7  -7   4        0.11        6.65     14.75 o 
  -6  -7   4      343.87      384.71     29.01 o 
  -5  -7   4     1909.01     1989.42     94.77 o 
  -4  -7   4        6.01       16.49     10.96 o 
  -3  -7   4     3595.00     3803.33     82.54 o 
  -2  -7   4      569.16      603.83     21.58 o 
  -1  -7   4     6453.26     7037.58    108.94 o 
   0  -7   4     1548.93     1596.92     33.33 o 
   1  -7   4       13.19        5.96      5.87 o 
   2  -7   4      857.63      848.20     25.15 o 
   3  -7   4      524.89      525.36     21.20 o 
   4  -7   4     1494.97     1848.25     39.65 o 
   5  -7   4      692.86      627.15     35.70 o 
   6  -7   4     2607.28     2703.55     65.98 o 
   7  -7   4     4887.42     4971.36     93.72 o 
   8  -7   4     1013.07     1015.90     48.66 o 
   9  -7   4     1159.13     1269.82     87.12 o 
  10  -7   4      591.73      716.10     47.24 o 
  11  -7   4      228.68      305.82     37.23 o 
  12  -7   4       15.38      -12.90     23.38 o 
  13  -7   4      205.13      217.82     68.39 o 
 -12  -6   4       55.44       66.57     23.77 o 
 -11  -6   4      148.55      203.26     36.40 o 
 -10  -6   4      124.62       98.54     22.36 o 
  -9  -6   4      639.17      616.24     33.66 o 
  -8  -6   4     1099.91     1122.58     62.74 o 
  -7  -6   4     2935.20     2982.32     69.55 o 
  -6  -6   4       16.95       13.37     12.37 o 
  -5  -6   4     2934.82     2932.85     72.59 o 
  -4  -6   4        9.84       -4.61      8.56 o 
  -3  -6   4      488.56      428.40     29.12 o 
  -2  -6   4     1556.29     1571.69     38.21 o 
  -1  -6   4     2719.13     3140.47     55.19 o 
   0  -6   4      528.42      456.98     17.67 o 
   1  -6   4    13657.71    14757.18    226.17 o 
   2  -6   4     3862.20     3888.70     70.40 o 
   3  -6   4    14741.88    14391.56    224.03 o 
   4  -6   4     1179.04     1200.09     30.27 o 
   5  -6   4    15556.23    14686.36    212.58 o 
   6  -6   4     1425.38     1490.30     38.48 o 
   7  -6   4     5450.76     5321.95     99.44 o 
   8  -6   4       89.57       98.47     21.39 o 
   9  -6   4     4621.83     4869.16    135.90 o 
  10  -6   4        5.79        8.92     20.05 o 
  11  -6   4      129.07      169.55     31.73 o 
  12  -6   4      172.43      181.16     51.17 o 
  13  -6   4       18.55        2.86     31.62 o 
 -12  -5   4       47.92       29.53     43.28 o 
 -11  -5   4     1445.77     1435.41     65.27 o 
 -10  -5   4        0.37        2.70     17.89 o 
  -9  -5   4     2361.77     2603.34     65.91 o 
  -8  -5   4     1219.94     1336.21     42.29 o 
  -7  -5   4     2089.07     2141.82     52.72 o 
  -6  -5   4     1745.22     1706.26     42.82 o 
  -5  -5   4     6838.31     7565.49    125.26 o 
  -4  -5   4     3464.61     3709.21     67.10 o 
  -3  -5   4      390.53      375.85     27.04 o 
  -2  -5   4       42.14       44.08      8.21 o 
  -1  -5   4      414.64      346.86     19.48 o 
   0  -5   4       26.02       28.99      6.65 o 
   1  -5   4     1986.95     1925.64     45.19 o 
   2  -5   4      464.65      403.33     17.06 o 
   3  -5   4     1555.87     1479.41     32.81 o 
   4  -5   4     7208.33     7717.57    118.51 o 
   5  -5   4        1.07        9.22      7.96 o 
   6  -5   4      584.69      655.34     23.36 o 
   7  -5   4       89.67       89.51     15.93 o 
   8  -5   4      171.11      157.72     25.09 o 
   9  -5   4      143.18      210.98     30.35 o 
  10  -5   4      325.45      283.82     35.11 o 
  11  -5   4       48.67       33.83     32.22 o 
  12  -5   4       52.55       68.19     35.93 o 
  13  -5   4        4.96       -3.50     82.77 o 
 -13  -4   4       79.50       79.93     29.61 o 
 -12  -4   4        1.45       -0.54     21.26 o 
 -11  -4   4      190.72      143.98     28.42 o 
 -10  -4   4       22.04       34.06     17.09 o 
  -9  -4   4     2413.13     2578.65     65.24 o 
  -8  -4   4      626.99      562.22     28.36 o 
  -7  -4   4     4696.56     4814.93    112.31 o 
  -6  -4   4      456.79      556.30     23.71 o 
  -5  -4   4       70.78       19.34      7.43 o 
  -4  -4   4        8.68        4.50      5.70 o 
  -3  -4   4     1687.84     1855.13     35.81 o 
  -2  -4   4      738.41      751.02     25.70 o 
  -1  -4   4     4487.43     5093.57    176.80 o 
   0  -4   4       33.40       51.95     11.75 o 
   1  -4   4       35.33       28.97      7.79 o 
   2  -4   4    26764.33    26192.28    439.79 o 
   3  -4   4      714.29      697.02     21.01 o 
   4  -4   4     8382.71     7636.94    117.85 o 
   5  -4   4     2511.47     2644.53     52.25 o 
   6  -4   4     9855.72     9427.80    172.95 o 
   7  -4   4      128.55      128.55     18.70 o 
   8  -4   4     2638.17     2977.70     91.23 o 
   9  -4   4        0.94       12.81     19.43 o 
  10  -4   4       40.93      -14.66     24.90 o 
  11  -4   4       65.00      105.92     37.06 o 
  12  -4   4      492.52      409.05     65.71 o 
  13  -4   4      155.12      141.96     53.46 o 
 -13  -3   4       13.69       -3.49     22.31 o 
 -12  -3   4      264.15      310.90     50.18 o 
 -11  -3   4      127.88      125.47     24.76 o 
 -10  -3   4      435.15      458.65     34.53 o 
  -9  -3   4      378.02      439.97     27.76 o 
  -8  -3   4      398.60      489.43     28.98 o 
  -7  -3   4       91.91       57.72     11.77 o 
  -6  -3   4      968.25     1038.71     43.70 o 
  -5  -3   4      258.68      355.67     22.94 o 
  -4  -3   4      457.97      458.81     15.68 o 
  -3  -3   4        5.62       -3.35      4.94 o 
  -2  -3   4     1552.36     1483.01     50.44 o 
  -1  -3   4     2519.87     2707.20     65.15 o 
   0  -3   4    33357.72    34029.17    793.27 o 
   1  -3   4    17221.45    17989.90    309.20 o 
   2  -3   4    17243.88    16919.91    352.43 o 
   3  -3   4    15959.88    16116.90    250.79 o 
   4  -3   4     2003.33     1680.15     34.77 o 
   5  -3   4    10612.00    11114.35    169.59 o 
   6  -3   4     3627.16     4126.95     78.69 o 
   7  -3   4      365.57      370.58     25.65 o 
   8  -3   4      630.35      719.93     45.29 o 
   9  -3   4      173.82      155.06     34.94 o 
  10  -3   4       58.80       62.82     55.75 o 
  11  -3   4      121.24      157.08     39.07 o 
  12  -3   4        1.49       38.06     27.58 o 
 -14  -2   4      299.12      313.23     87.70 o 
 -13  -2   4       86.07       75.07     32.11 o 
 -12  -2   4     1684.95     1712.81     75.41 o 
 -11  -2   4      626.26      491.43     37.47 o 
 -10  -2   4     5741.17     5861.23    130.89 o 
  -9  -2   4       71.31       68.82     17.06 o 
  -8  -2   4     6174.49     6468.65    117.36 o 
  -7  -2   4      299.21      300.92     18.17 o 
  -6  -2   4     2213.97     2185.24     44.96 o 
  -5  -2   4      169.27      174.71     11.30 o 
  -4  -2   4     1486.25     1409.54     32.83 o 
  -3  -2   4      674.94      715.20     26.38 o 
  -2  -2   4     1595.47     1794.00     75.84 o 
  -1  -2   4     4008.20     4220.74     95.17 o 
   0  -2   4    18143.48    18654.44    372.99 o 
   1  -2   4      387.44      378.58     21.61 o 
   2  -2   4     6560.96     6108.79    188.41 o 
   3  -2   4        7.12       10.60      6.28 o 
   4  -2   4     2558.91     2617.03     67.94 o 
   5  -2   4      345.49      271.32     22.07 o 
   6  -2   4      881.05      953.49     33.15 o 
   7  -2   4       19.51       24.79     13.56 o 
   8  -2   4       27.23       15.83     19.62 o 
   9  -2   4      416.07      524.89    123.20 o 
  10  -2   4      117.16      103.15     33.72 o 
  11  -2   4      718.12      714.85     53.36 o 
  12  -2   4       99.44      118.82     71.94 o 
 -14  -1   4      716.05      739.41    173.93 o 
 -13  -1   4       49.30       31.77     28.20 o 
 -12  -1   4      294.61      306.11     43.91 o 
 -11  -1   4      776.05      714.76     42.36 o 
 -10  -1   4        0.18       10.08     14.55 o 
  -9  -1   4     2174.30     2177.18     64.03 o 
  -8  -1   4       18.39       10.98      8.58 o 
  -7  -1   4     2319.38     2353.65     48.41 o 
  -6  -1   4      911.65      906.57     23.86 o 
  -5  -1   4      667.13      770.93     23.60 o 
  -4  -1   4      299.86      452.54     39.69 o 
  -3  -1   4       69.37       63.06     10.60 o 
  -2  -1   4     7610.58     8007.50    200.94 o 
  -1  -1   4    17221.72    17512.85    349.97 o 
   0  -1   4      536.99      442.08     53.01 o 
   1  -1   4     6509.59     6592.68    146.58 o 
   2  -1   4     2423.18     1807.24     42.29 o 
   3  -1   4     8496.55     8207.05    139.31 o 
   4  -1   4     4054.57     3708.94     89.51 o 
   5  -1   4     6409.40     6773.16    124.13 o 
   6  -1   4      174.95      146.92     19.05 o 
   7  -1   4      232.01      211.59     25.25 o 
   8  -1   4      597.44      626.12     36.56 o 
   9  -1   4       28.69        3.74     18.13 o 
  10  -1   4      115.54      110.08     32.48 o 
  11  -1   4       24.79       21.16     29.02 o 
  12  -1   4       42.47      -19.84     29.14 o 
 -15   0   4      110.21      160.61     85.88 o 
 -14   0   4      232.71      138.59     37.86 o 
 -13   0   4      988.80     1181.87     89.95 o 
 -12   0   4        4.84       19.93     40.43 o 
 -11   0   4     1941.27     2248.88     82.92 o 
 -10   0   4      583.83      587.91     36.03 o 
  -9   0   4      896.17      932.65     32.71 o 
  -8   0   4      393.12      458.18     22.82 o 
  -7   0   4      118.14       95.67     11.11 o 
  -6   0   4      145.09      135.35     11.68 o 
  -5   0   4     2148.28     2049.73     48.50 o 
  -4   0   4     2407.99     2321.65     56.99 o 
  -3   0   4    56379.01    57269.67   1822.22 o 
  -2   0   4     9043.00     9335.54    388.63 o 
  -1   0   4    75546.07    77828.46   1502.77 o 
   0   0   4    12750.04    13151.38    270.77 o 
   1   0   4    25985.08    25198.43    391.36 o 
   2   0   4     3744.25     3409.45     68.79 o 
   3   0   4    13192.23    12511.97    171.79 o 
   4   0   4     5010.11     5249.94    100.99 o 
   5   0   4       15.20       10.77      9.63 o 
   6   0   4     1366.57     1311.38     46.81 o 
   7   0   4        7.17      -14.32     13.32 o 
   8   0   4      565.01      600.80     32.66 o 
   9   0   4      227.90      195.59     37.64 o 
  10   0   4      634.08      638.49     58.19 o 
  11   0   4      154.60       91.27     32.81 o 
 -15   1   4      593.40      781.28     72.17 o 
 -14   1   4       40.22       27.57     41.73 o 
 -13   1   4      198.32      203.94     44.07 o 
 -12   1   4     1994.66     1705.28    132.72 o 
 -11   1   4      206.62      129.86     31.09 o 
 -10   1   4     3985.43     4030.31     86.46 o 
  -9   1   4        2.71        6.88      8.93 o 
  -8   1   4     1029.37      934.32     36.28 o 
  -7   1   4     4294.51     4633.65     78.00 o 
  -6   1   4     1883.89     2176.71     51.81 o 
  -5   1   4     3605.51     3225.59     89.92 o 
  -4   1   4       68.32       22.11      6.81 o 
  -3   1   4     6412.14     6457.43    215.74 o 
  -2   1   4    16469.10    17339.12    416.90 o 
  -1   1   4     3553.19     4070.06     82.54 o 
   0   1   4     4033.37     4226.96     77.54 o 
   1   1   4        6.69        6.80      6.02 o 
   2   1   4     1583.09     1670.47     38.86 o 
   3   1   4      670.48      760.19     23.96 o 
   4   1   4      515.19      497.75     39.50 o 
   5   1   4        4.38        6.19     11.28 o 
   6   1   4     1052.91     1087.91     42.91 o 
   7   1   4      602.14      722.02     37.16 o 
   8   1   4      183.50      207.04     27.26 o 
   9   1   4      144.03      183.73     31.18 o 
  10   1   4      114.91      115.54     33.65 o 
  11   1   4       99.24       87.60     35.28 o 
 -16   2   4       47.68       40.97     33.51 o 
 -15   2   4      663.77      627.15    104.93 o 
 -14   2   4      270.52      302.56     48.37 o 
 -13   2   4      220.09      275.41     62.85 o 
 -12   2   4      295.86      170.38     38.79 o 
 -11   2   4      264.59      261.70     35.57 o 
 -10   2   4       36.32       28.74     14.54 o 
  -9   2   4      120.24      132.73     14.25 o 
  -8   2   4      808.09     1023.69     29.59 o 
  -7   2   4     1610.29     1607.32     47.17 o 
  -6   2   4    35578.29    40182.12    669.11 o 
  -5   2   4    10085.81    10540.33    210.86 o 
  -4   2   4     3484.64     3383.86    114.28 o 
  -3   2   4     2729.73     2734.72    100.08 o 
  -2   2   4      871.46      671.84     25.98 o 
  -1   2   4     1818.10     1705.05     38.36 o 
   0   2   4    39296.26    39255.24    502.74 o 
   1   2   4      306.67      193.45     21.62 o 
   2   2   4     5342.45     4797.14     84.58 o 
   3   2   4     2335.27     2320.99     68.65 o 
   4   2   4       75.34       83.54     13.01 o 
   5   2   4      624.39      597.28     35.40 o 
   6   2   4       63.22       57.50     16.28 o 
   7   2   4      173.23      134.22     22.43 o 
   8   2   4     1632.48     1687.25     77.68 o 
   9   2   4      241.46      237.73     34.47 o 
  10   2   4      646.91      718.74     90.60 o 
 -16   3   4        0.91        0.81     33.85 o 
 -15   3   4       86.95      121.20     40.19 o 
 -14   3   4      105.83       60.19     31.66 o 
 -13   3   4      897.50      797.33    113.07 o 
 -12   3   4      504.43      517.95     98.04 o 
 -11   3   4     1416.67     1348.48     67.99 o 
 -10   3   4      114.56      190.73     19.17 o 
  -9   3   4      162.35      122.01     17.27 o 
  -8   3   4     3867.55     4352.07     82.65 o 
  -7   3   4     2918.29     3462.29     65.72 o 
  -6   3   4     7635.49     7226.68    162.72 o 
  -5   3   4    12077.97    12786.00    253.23 o 
  -4   3   4    14086.78    13785.15    314.04 o 
  -3   3   4    21428.57    21727.32    365.10 o 
  -2   3   4    14622.65    14331.43    192.66 o 
  -1   3   4    29010.05    30194.70    511.51 o 
   0   3   4     5522.27     5339.67     97.68 o 
   1   3   4     2965.86     2793.62     61.60 o 
   2   3   4     2678.60     2581.99     56.43 o 
   3   3   4     2336.91     2342.09     49.53 o 
   4   3   4      790.12      839.52     33.44 o 
   5   3   4      850.82      762.63     58.63 o 
   6   3   4        7.85       -6.87     13.97 o 
   7   3   4      113.24      104.09     24.89 o 
   8   3   4       54.36       91.54     28.84 o 
   9   3   4        8.08        3.94     23.34 o 
 -16   4   4      449.43      595.58     98.61 o 
 -15   4   4        0.42       28.66     31.88 o 
 -14   4   4      866.26      934.37     94.37 o 
 -13   4   4      379.93      320.83     35.68 o 
 -12   4   4        6.92       -5.35     19.50 o 
 -11   4   4      167.98      108.36     22.31 o 
 -10   4   4      534.77      669.54     38.73 o 
  -9   4   4      141.77      126.10     13.52 o 
  -8   4   4    29179.58    31144.48    467.36 o 
  -7   4   4     3271.67     3897.83    184.00 o 
  -6   4   4    20050.00    20436.13    766.40 o 
  -5   4   4      556.28      599.09     17.97 o 
  -4   4   4     3532.71     3163.88     92.03 o 
  -3   4   4      157.33      214.58     16.99 o 
  -2   4   4     6985.40     7059.25    120.41 o 
  -1   4   4      770.09      956.29     28.94 o 
   0   4   4     5071.78     5448.17    111.57 o 
   1   4   4       60.92       44.17      8.48 o 
   2   4   4        0.94        8.02      8.78 o 
   3   4   4     2266.57     2242.07     54.07 o 
   4   4   4      123.86      131.43     17.60 o 
   5   4   4     2386.80     2401.16     75.64 o 
   6   4   4        1.43      -10.49     15.24 o 
   7   4   4     1376.72     1404.81     70.57 o 
   8   4   4       34.27       50.47     23.96 o 
   9   4   4      654.12      792.85     65.01 o 
 -16   5   4       71.44      112.20     61.47 o 
 -15   5   4      396.89      238.95     69.09 o 
 -14   5   4      140.26      166.89     41.12 o 
 -13   5   4      449.91      310.75     44.38 o 
 -12   5   4       40.99      112.55     40.34 o 
 -11   5   4      882.68      829.43     56.84 o 
 -10   5   4     1654.67     1740.03     75.35 o 
  -9   5   4        7.98        6.52      7.83 o 
  -8   5   4     7077.35     7480.20    129.43 o 
  -7   5   4      153.54      126.98     16.72 o 
  -6   5   4     4847.39     4740.96     93.74 o 
  -5   5   4     1350.57     1246.52     33.75 o 
  -4   5   4     3751.62     3329.04     82.11 o 
  -3   5   4     5170.39     5151.14    205.99 o 
  -2   5   4     4041.12     3687.78     71.57 o 
  -1   5   4     1499.36     1279.17     39.08 o 
   0   5   4        5.39        4.87      9.47 o 
   1   5   4     1007.63      911.04     36.76 o 
   2   5   4        6.23        6.77     11.97 o 
   3   5   4      120.49      124.68     22.90 o 
   4   5   4     1462.43     1430.33     61.55 o 
   5   5   4        6.94       21.93     15.56 o 
   6   5   4      217.59      236.16     25.50 o 
   7   5   4      245.96      245.96     34.83 o 
   8   5   4        9.79        1.68     19.02 o 
 -17   6   4      129.11      111.16     58.70 o 
 -16   6   4        0.24       -7.79     46.75 o 
 -15   6   4       77.50       74.31     34.68 o 
 -14   6   4       51.12       14.57     29.95 o 
 -13   6   4      319.74      338.57     46.20 o 
 -12   6   4       77.26       59.99     26.74 o 
 -11   6   4     1042.83     1201.02     74.97 o 
 -10   6   4      722.05      671.61     68.13 o 
  -9   6   4     6943.32     6764.19    289.42 o 
  -8   6   4       10.60        8.96     10.11 o 
  -7   6   4    23381.19    23070.42    392.95 o 
  -6   6   4      803.13      689.34     25.42 o 
  -5   6   4    21528.49    21197.29    453.58 o 
  -4   6   4     1007.50      858.31     33.65 o 
  -3   6   4    16357.17    16930.20    300.06 o 
  -2   6   4     1888.14     1591.12     51.47 o 
  -1   6   4     4364.04     4606.37     98.19 o 
   0   6   4     4737.38     4450.11     99.13 o 
   1   6   4      178.20      249.84     28.54 o 
   2   6   4     3189.87     2983.11     89.36 o 
   3   6   4      196.62      252.42     42.11 o 
   4   6   4     1395.40     1383.00    119.65 o 
   5   6   4      137.41      107.70     43.29 o 
   6   6   4      475.77      438.76     77.05 o 
   7   6   4       57.45       43.44     32.48 o 
 -17   7   4        0.53      -10.13     32.17 o 
 -16   7   4      588.89      454.51     60.30 o 
 -15   7   4      267.20      276.15     47.73 o 
 -14   7   4      330.75      161.57     63.20 o 
 -13   7   4      219.57      239.62     38.56 o 
 -12   7   4     1291.31     1025.80     64.02 o 
 -11   7   4      825.95      954.11     58.87 o 
 -10   7   4      867.98      876.96     51.20 o 
  -9   7   4     1046.95     1090.45    126.40 o 
  -8   7   4     1707.53     1586.93     75.78 o 
  -7   7   4      687.39      762.35     28.26 o 
  -6   7   4     2322.50     2527.93     57.91 o 
  -5   7   4       38.66       31.45      9.92 o 
  -4   7   4     5202.69     5542.74     95.10 o 
  -3   7   4       20.77       36.08     13.98 o 
  -2   7   4      634.33      572.43     31.16 o 
  -1   7   4        8.68       20.78     10.49 o 
   0   7   4      191.36      188.16     39.91 o 
   1   7   4     1088.40     1180.44     49.22 o 
   2   7   4      369.59      356.37     32.47 o 
   3   7   4     3211.62     3244.49    121.04 o 
   4   7   4        8.45       -5.45     22.56 o 
   5   7   4      395.78      569.66     81.73 o 
   6   7   4      254.30      336.26     70.99 o 
   7   7   4      126.32      134.88     40.51 o 
 -17   8   4       50.62       47.68     35.44 o 
 -16   8   4       10.60        8.96     53.59 o 
 -15   8   4       97.09      136.83     38.02 o 
 -14   8   4       39.71       50.87     27.57 o 
 -13   8   4      307.57      229.99     45.37 o 
 -12   8   4        3.17      -23.11     15.41 o 
 -11   8   4      677.30      686.62     49.91 o 
 -10   8   4     1862.80     1950.13     77.61 o 
  -9   8   4      424.62      486.88     36.68 o 
  -8   8   4     1691.03     1434.10     47.86 o 
  -7   8   4      117.01      121.92     16.19 o 
  -6   8   4     4992.81     4957.13     74.17 o 
  -5   8   4     1730.79     1786.68     33.49 o 
  -4   8   4      416.66      361.43     18.76 o 
  -3   8   4      933.91      923.13     31.06 o 
  -2   8   4        9.74        9.91     12.29 o 
  -1   8   4     1365.95     1263.83     42.32 o 
   0   8   4     1199.12     1187.05     47.21 o 
   1   8   4     1331.81     1186.44     50.41 o 
   2   8   4     2604.37     2653.61    104.21 o 
   3   8   4      337.28      293.95     60.95 o 
   4   8   4     1193.99     1209.26    103.72 o 
   5   8   4        4.55       10.22     34.11 o 
   6   8   4      310.61      247.95     65.10 o 
 -17   9   4      131.28       38.39     33.24 o 
 -16   9   4       98.01      105.05     36.58 o 
 -15   9   4      561.30      363.00     49.91 o 
 -14   9   4     1061.26     1064.54     72.23 o 
 -13   9   4      182.04      116.52     30.99 o 
 -12   9   4     1711.52     1706.00    157.91 o 
 -11   9   4      315.21      295.57     35.07 o 
 -10   9   4     1628.05     1478.17     65.29 o 
  -9   9   4     1839.29     1599.59     64.25 o 
  -8   9   4     2253.83     2359.14     78.83 o 
  -7   9   4     4912.38     4963.18    160.23 o 
  -6   9   4      550.76      617.64     19.48 o 
  -5   9   4     2920.80     3051.14     57.76 o 
  -4   9   4      438.33      456.91     20.91 o 
  -3   9   4      842.86      924.20     40.34 o 
  -2   9   4      756.44      737.46     41.90 o 
  -1   9   4      556.17      528.73     30.08 o 
   0   9   4      109.88       55.66     23.65 o 
   1   9   4       39.64       41.67     24.79 o 
   2   9   4       16.85       39.58     40.78 o 
   3   9   4       48.51       28.94     27.23 o 
   4   9   4       88.29       56.43     40.69 o 
   5   9   4        4.42      -26.15     35.67 o 
 -17  10   4       65.55        2.32     55.67 o 
 -16  10   4      238.95      358.80    108.56 o 
 -15  10   4       84.12       59.85     30.33 o 
 -14  10   4      475.63      524.69     54.05 o 
 -13  10   4       12.11        9.68     22.59 o 
 -12  10   4     1299.11     1311.48     67.45 o 
 -11  10   4       11.70       10.43     19.04 o 
 -10  10   4     1218.64     1248.60    141.03 o 
  -9  10   4       18.52       65.92     19.55 o 
  -8  10   4     1404.84     1521.29     51.26 o 
  -7  10   4      497.34      578.57     61.28 o 
  -6  10   4       54.98       72.61     11.04 o 
  -5  10   4      715.04      820.14     30.57 o 
  -4  10   4       52.40       38.17      9.55 o 
  -3  10   4     1741.88     1772.04     88.31 o 
  -2  10   4        5.27       -9.75     15.12 o 
  -1  10   4     1807.35     1955.91    102.68 o 
   0  10   4      141.84      118.56     55.84 o 
   1  10   4     2874.05     2792.14    108.68 o 
   2  10   4       45.10       13.13     26.38 o 
   3  10   4      678.35      718.31     62.64 o 
   4  10   4       75.60      110.12     38.43 o 
 -16  11   4       81.08       88.89     34.21 o 
 -15  11   4       26.77        1.05     24.52 o 
 -14  11   4       67.93       37.72     27.63 o 
 -13  11   4      101.50       44.92     41.30 o 
 -12  11   4      130.60       93.06     25.50 o 
 -11  11   4      205.60      260.22     34.89 o 
 -10  11   4     1328.82     1223.26     57.37 o 
  -9  11   4       23.38       56.20     18.85 o 
  -8  11   4     2466.15     2389.98     65.39 o 
  -7  11   4       23.07        9.23      9.14 o 
  -6  11   4      435.08      537.46     79.30 o 
  -5  11   4       14.32       38.54     19.14 o 
  -4  11   4      172.54      184.47     17.84 o 
  -3  11   4      307.76      361.67     53.07 o 
  -2  11   4        7.97      -12.19     16.28 o 
  -1  11   4      190.91      198.58     30.69 o 
   0  11   4       61.90      120.70     35.24 o 
   1  11   4      186.08      231.74     66.84 o 
   2  11   4       84.55      170.63     37.54 o 
   3  11   4      161.48       88.93     52.46 o 
 -16  12   4      146.94       62.47     31.15 o 
 -15  12   4      323.84      195.02     40.04 o 
 -14  12   4       22.60       47.43     27.49 o 
 -13  12   4      647.98      660.99     52.61 o 
 -12  12   4      117.49       88.68     26.91 o 
 -11  12   4      417.62      398.71     79.91 o 
 -10  12   4      506.77      470.73     36.30 o 
  -9  12   4     1695.32     1930.96     58.72 o 
  -8  12   4      668.00      838.56     43.29 o 
  -6  12   4     2091.60     2368.78    223.88 o 
  -5  12   4        3.03        5.02     31.51 o 
  -4  12   4      307.80      277.56     56.10 o 
  -3  12   4       17.18       21.99     33.24 o 
  -2  12   4      883.36      804.11     45.41 o 
  -1  12   4       61.68       91.63     25.83 o 
   0  12   4      160.05      168.61     33.36 o 
   1  12   4      172.48      105.29     32.47 o 
   2  12   4       37.34       29.55     29.02 o 
 -16  13   4        9.44       22.81     29.59 o 
 -15  13   4       17.89       44.60     30.91 o 
 -14  13   4      496.82      466.57     62.68 o 
 -13  13   4        9.06       23.48     22.52 o 
 -12  13   4      375.07      455.24     72.12 o 
 -11  13   4      114.98      102.67     24.41 o 
 -10  13   4      694.57      830.55     43.68 o 
  -6  13   4       19.81       -2.60     32.90 o 
  -5  13   4       25.78       37.05     38.96 o 
  -4  13   4      316.87      314.61     63.20 o 
  -3  13   4       63.60       63.89     42.94 o 
  -2  13   4      219.99      220.07     60.08 o 
  -1  13   4      185.27      192.27     29.96 o 
   0  13   4       68.29       61.94     38.27 o 
 -15  14   4       75.92      138.27     34.78 o 
 -14  14   4       37.00       26.17     25.11 o 
 -13  14   4       15.01      -26.39     23.03 o 
 -12  14   4      162.33      114.96     39.48 o 
 -11  14   4      118.25       77.31     35.06 o 
  -7  14   4      483.32      556.33     78.78 o 
  -6  14   4      162.39      161.55     52.98 o 
  -5  14   4      205.91      119.30     47.96 o 
  -4  14   4      855.67      694.85     88.31 o 
  -3  14   4       29.03      -29.09     33.42 o 
  -2  14   4      197.60      201.20     61.99 o 
  -1  14   4        8.21       -9.18     47.96 o 
 -14  15   4        3.79      -12.99     24.22 o 
 -13  15   4      287.31      363.79     38.11 o 
 -12  15   4       25.27       15.41     21.30 o 
  -8  15   4       26.90       14.20     39.48 o 
  -7  15   4      129.42      123.80     51.25 o 
  -6  15   4       25.00       -6.23     40.17 o 
  -5  15   4       11.77       13.16     39.13 o 
  -4  15   4      105.91       53.33     46.06 o 
  -3  15   4       41.29       51.43     54.54 o 
 -13  16   4       45.65       83.98     26.49 o 
  -9  16   4       32.96       61.99     42.94 o 
  -8  16   4        7.88       14.54     39.65 o 
  -7  16   4      447.26      287.08     66.32 o 
  -6  16   4      155.00      126.23     55.06 o 
  -5  16   4      426.71      394.61     78.26 o 
   4 -18   5      141.42      117.83     39.28 o 
   5 -18   5        5.04       13.34     32.24 o 
   6 -18   5        5.63       26.85     29.57 o 
   7 -18   5        4.27       33.80     32.54 o 
   8 -18   5        0.19      -10.42     29.39 o 
   1 -17   5        1.01       -7.56     28.52 o 
   2 -17   5        3.40       65.71     33.67 o 
   3 -17   5       62.39       36.87     62.68 o 
   4 -17   5        2.57        2.50     25.52 o 
   5 -17   5      143.57      182.67     93.24 o 
   6 -17   5        3.89       -5.48     22.50 o 
   7 -17   5      215.32      255.57     46.03 o 
   8 -17   5       13.55       37.34     32.51 o 
   9 -17   5       74.58       83.66     20.56 o 
  10 -17   5       92.40      131.57     32.97 o 
  -1 -16   5      565.39      593.25     83.80 o 
   0 -16   5      127.48      100.73     37.15 o 
   1 -16   5      338.01      269.87     46.13 o 
   2 -16   5      261.06      213.51     40.50 o 
   3 -16   5       76.57       61.13     30.56 o 
   4 -16   5       42.99       45.32     29.70 o 
   5 -16   5        3.65      -31.30     21.90 o 
   6 -16   5        1.34      -28.96     19.31 o 
   7 -16   5      115.50      157.94     40.98 o 
   8 -16   5        8.29       25.11     27.88 o 
   9 -16   5      233.38      198.80     28.14 o 
  10 -16   5      272.63      315.08     71.04 o 
  11 -16   5      129.70      127.45     28.64 o 
  -3 -15   5      193.19      255.09     36.94 o 
  -2 -15   5       31.63       30.19     29.85 o 
  -1 -15   5       90.96      106.31     33.73 o 
   0 -15   5       87.56       48.31     34.98 o 
   1 -15   5        5.53       -0.76     22.32 o 
   2 -15   5       87.69       71.00     60.43 o 
   3 -15   5      195.92      215.64     39.40 o 
   4 -15   5        0.46      -16.44     20.78 o 
   5 -15   5        9.88      -12.60     23.50 o 
   6 -15   5      520.21      458.79     40.68 o 
   7 -15   5        4.44       -1.14     14.18 o 
   8 -15   5      182.18      251.17     25.92 o 
   9 -15   5      169.75      220.32     49.52 o 
  10 -15   5       20.79       26.43     26.13 o 
  11 -15   5      149.43      189.38     33.21 o 
  12 -15   5      163.48      154.12     32.17 o 
  -4 -14   5      149.09      172.41     46.15 o 
  -3 -14   5      386.41      327.25     31.08 o 
  -2 -14   5      102.06      124.01     19.70 o 
  -1 -14   5      273.37      245.72     42.12 o 
   0 -14   5       74.83       46.35     27.47 o 
   1 -14   5     1341.67     1241.11     75.89 o 
   2 -14   5        1.23       -0.70     22.15 o 
   3 -14   5      205.41      231.10     37.32 o 
   4 -14   5      732.56      743.88     56.99 o 
   5 -14   5      284.76      412.29    113.50 o 
   6 -14   5      688.06      705.32     33.64 o 
   7 -14   5       59.08       75.72     17.62 o 
   8 -14   5     1527.85     1612.86     55.10 o 
   9 -14   5        0.90      -23.35     16.19 o 
  10 -14   5      214.96      257.90     55.85 o 
  11 -14   5      129.68      129.85     29.53 o 
  12 -14   5       44.80       30.19     23.38 o 
  -6 -13   5      158.49      129.61     30.34 o 
  -5 -13   5       48.96       65.18     24.64 o 
  -4 -13   5      105.58      144.77     26.31 o 
  -3 -13   5      198.56      220.60     27.67 o 
  -2 -13   5       82.94       44.42     21.86 o 
  -1 -13   5      143.86      115.37     23.64 o 
   0 -13   5        5.23       -9.63     20.07 o 
   1 -13   5       34.13       38.00     22.87 o 
   2 -13   5        3.02        0.84     19.11 o 
   3 -13   5      394.89      508.20     47.99 o 
   4 -13   5       31.12       35.51     13.43 o 
   5 -13   5      142.66      142.79     20.07 o 
   6 -13   5      165.49      181.82     22.39 o 
   7 -13   5        9.44      -13.15     12.69 o 
   8 -13   5       36.72        9.29     14.63 o 
   9 -13   5        0.22       -0.22     15.78 o 
  10 -13   5      251.47      180.07     33.51 o 
  11 -13   5        0.81      -13.22     20.38 o 
  12 -13   5        2.42      -30.16     26.62 o 
  13 -13   5      131.82       72.55     35.65 o 
  -7 -12   5        0.13       30.41     25.25 o 
  -6 -12   5      860.09      954.01     97.94 o 
  -5 -12   5       50.13       55.97     23.19 o 
  -4 -12   5      801.05      876.67     48.62 o 
  -3 -12   5       70.51       36.72     17.91 o 
  -2 -12   5     2046.99     1978.37     52.65 o 
  -1 -12   5       28.35       61.85     15.18 o 
   0 -12   5       76.11       61.65     17.67 o 
   1 -12   5      315.13      277.36     20.15 o 
   2 -12   5       23.37        8.11      7.64 o 
   3 -12   5     1023.45     1019.52     39.24 o 
   4 -12   5        6.81        9.40      7.18 o 
   5 -12   5     3426.37     3718.70     97.00 o 
   6 -12   5      171.36      134.10     18.64 o 
   7 -12   5     3641.58     3776.23    103.47 o 
   8 -12   5       28.71       14.77     14.64 o 
   9 -12   5      747.83      856.23     42.87 o 
  10 -12   5      166.87      144.76     23.71 o 
  11 -12   5       48.71      141.27     30.31 o 
  12 -12   5       23.46       59.42     33.92 o 
  13 -12   5      137.41       64.37     38.27 o 
  -8 -11   5       91.60      105.50     30.64 o 
  -7 -11   5        2.86       29.80     23.24 o 
  -6 -11   5        0.78       17.09     20.93 o 
  -5 -11   5       43.44       14.09     18.80 o 
  -4 -11   5       15.04       -2.44     15.63 o 
  -3 -11   5       89.81       71.57     17.79 o 
  -2 -11   5       11.37      -11.62     10.01 o 
  -1 -11   5     1858.32     1710.11     61.15 o 
   0 -11   5       97.50       79.43     10.31 o 
   1 -11   5     2072.85     2209.82     86.46 o 
   2 -11   5     1502.24     1409.16     37.15 o 
   3 -11   5     1961.10     1956.91     46.60 o 
   4 -11   5     3549.83     3674.55     96.56 o 
   5 -11   5      834.41      827.12     52.46 o 
   6 -11   5      932.21      982.73     54.91 o 
   7 -11   5      295.02      227.14     23.14 o 
   8 -11   5      578.14      537.77     33.74 o 
   9 -11   5        1.20       -0.31     15.12 o 
  10 -11   5       87.40       61.97     20.12 o 
  11 -11   5       18.28       38.43     22.97 o 
  12 -11   5      268.23      208.86     47.18 o 
  13 -11   5        1.09       -0.62     31.70 o 
  -9 -10   5      634.01      707.55     59.90 o 
  -8 -10   5       13.24        4.79     22.51 o 
  -7 -10   5      767.82      703.41     61.11 o 
  -6 -10   5       31.00        3.31     29.83 o 
  -5 -10   5      856.79      801.23     74.38 o 
  -4 -10   5      918.30      840.94     50.13 o 
  -3 -10   5       86.37       70.68     14.78 o 
  -2 -10   5       20.37       26.83     11.14 o 
  -1 -10   5     1143.49     1246.98     34.89 o 
   0 -10   5      244.92      193.92     14.80 o 
   1 -10   5     4116.22     4223.15     68.39 o 
   2 -10   5      493.09      513.36     19.37 o 
   3 -10   5     5430.94     5466.41    108.76 o 
   4 -10   5     1330.72     1297.75     37.10 o 
   5 -10   5     3498.79     3549.68     81.32 o 
   6 -10   5     1415.06     1492.31     52.63 o 
   7 -10   5      883.89      795.62     37.12 o 
   8 -10   5     2353.06     2370.32     78.57 o 
   9 -10   5       22.15        0.20     15.00 o 
  10 -10   5       19.24       -4.15     15.96 o 
  11 -10   5      123.41      158.09     30.73 o 
  12 -10   5      138.41      106.90     38.30 o 
  13 -10   5      127.56      105.98     38.68 o 
 -10  -9   5       38.17       70.82     39.59 o 
  -9  -9   5      100.19      133.68     32.94 o 
  -8  -9   5      394.29      472.72     51.87 o 
  -7  -9   5       79.23       86.47     24.47 o 
  -6  -9   5      557.51      448.47     37.97 o 
  -5  -9   5      341.48      280.19     25.60 o 
  -4  -9   5     2682.84     2494.26     66.65 o 
  -3  -9   5       28.62        1.92     12.62 o 
  -2  -9   5      696.57      544.07     24.33 o 
  -1  -9   5      238.12      335.21     17.15 o 
   0  -9   5     5733.65     5484.90     95.77 o 
   1  -9   5      486.56      412.72     17.77 o 
   2  -9   5      101.86       80.80     10.88 o 
   3  -9   5     2115.01     2099.30     53.07 o 
   4  -9   5     2011.91     1994.11     52.99 o 
   5  -9   5      742.24      603.46     29.51 o 
   6  -9   5     1797.62     1890.71     54.58 o 
   7  -9   5       77.98      114.35     21.25 o 
   8  -9   5        1.00        6.37     13.88 o 
   9  -9   5       40.97       77.46     18.32 o 
  10  -9   5        9.88       -9.16     19.42 o 
  11  -9   5      160.77      114.04     34.35 o 
  12  -9   5        8.38        0.94     23.98 o 
  13  -9   5      115.14       40.35     64.84 o 
 -10  -8   5      109.90      119.12     32.33 o 
  -9  -8   5      467.92      390.97     42.82 o 
  -8  -8   5      112.73       91.67     33.73 o 
  -7  -8   5     1301.54     1240.21     59.33 o 
  -6  -8   5       25.90       -0.38     14.80 o 
  -5  -8   5      702.91      607.71     32.68 o 
  -4  -8   5      435.81      337.24     24.13 o 
  -3  -8   5     1530.32     1309.44     41.52 o 
  -2  -8   5     6945.72     6624.38    104.12 o 
  -1  -8   5       69.42       33.40      8.78 o 
   0  -8   5    19725.24    20069.15    305.99 o 
   1  -8   5        0.66        1.88      6.78 o 
   2  -8   5    23298.27    22591.61    343.84 o 
   3  -8   5      558.99      454.82     21.32 o 
   4  -8   5     7823.62     7581.86    129.30 o 
   5  -8   5      181.67      142.85     18.32 o 
   6  -8   5      763.24      704.69     32.93 o 
   7  -8   5      332.86      282.49     25.02 o 
   8  -8   5        5.02       -0.57     13.83 o 
   9  -8   5       19.76        9.22     21.58 o 
  10  -8   5      588.73      594.24     80.80 o 
  11  -8   5      225.45      280.98     36.85 o 
  12  -8   5      989.38      964.45     62.70 o 
  13  -8   5       44.99       62.33     51.25 o 
 -11  -7   5       39.67       61.70     37.89 o 
 -10  -7   5       91.23       75.34     26.89 o 
  -9  -7   5      854.37      955.75     57.59 o 
  -8  -7   5      155.26      140.01     27.13 o 
  -7  -7   5     2376.31     2426.67     71.40 o 
  -6  -7   5     1147.10     1131.38     44.46 o 
  -5  -7   5      178.53      175.91     19.90 o 
  -4  -7   5     1509.68     1596.16     48.15 o 
  -3  -7   5      617.81      662.55     28.74 o 
  -2  -7   5     4284.54     4793.08     87.14 o 
  -1  -7   5       25.22       26.32      7.70 o 
   0  -7   5     2612.26     2723.42     54.54 o 
   1  -7   5     9002.07     9364.48    151.97 o 
   2  -7   5      308.34      333.10     17.61 o 
   3  -7   5      450.59      512.45     22.09 o 
   4  -7   5      701.67      727.75     27.32 o 
   5  -7   5     1361.78     1378.28     42.86 o 
   6  -7   5      252.57      231.04     21.37 o 
   7  -7   5      319.81      286.69     25.04 o 
   8  -7   5        3.05       15.08     15.08 o 
   9  -7   5        1.02       25.27     18.63 o 
  10  -7   5      273.23      285.77     36.53 o 
  11  -7   5       65.69       33.03     29.52 o 
  12  -7   5       74.16       55.22     35.67 o 
  13  -7   5       53.71       70.31     38.86 o 
 -12  -6   5      551.35      555.71     53.03 o 
 -11  -6   5       36.81       29.62     20.94 o 
 -10  -6   5      644.62      731.44     38.76 o 
  -9  -6   5       98.32      112.98     25.52 o 
  -8  -6   5      268.46      282.82     22.27 o 
  -7  -6   5      505.09      445.83     23.14 o 
  -6  -6   5       10.99      -11.75      7.83 o 
  -5  -6   5     2583.55     2244.11     47.35 o 
  -4  -6   5      110.99       99.65     14.05 o 
  -3  -6   5     4503.85     3933.14     83.32 o 
  -2  -6   5     2278.04     2797.14     54.71 o 
  -1  -6   5    35950.11    36195.69    536.52 o 
   0  -6   5     2548.26     3365.80     82.30 o 
   1  -6   5    37982.40    39538.34    585.04 o 
   2  -6   5      553.81      852.85     33.20 o 
   3  -6   5     8419.28     8271.35    138.94 o 
   4  -6   5     1327.59     1090.46     31.63 o 
   5  -6   5      265.89      253.00     17.37 o 
   6  -6   5     1441.99     1521.60     41.95 o 
   7  -6   5      920.11      840.56     35.36 o 
   8  -6   5      477.38      548.65     40.19 o 
   9  -6   5     1998.92     2031.70     76.63 o 
  10  -6   5      101.74      140.07     29.96 o 
  11  -6   5     1101.21     1024.62     76.04 o 
  12  -6   5        3.89       68.49     34.61 o 
  13  -6   5      416.61      557.96    107.53 o 
 -13  -5   5       21.14       -5.36     24.69 o 
 -12  -5   5       52.15       22.55     23.65 o 
 -11  -5   5        3.14       29.42     21.01 o 
 -10  -5   5       85.22      147.05     22.27 o 
  -9  -5   5     3887.82     3851.53     84.75 o 
  -8  -5   5      262.23      350.00     30.39 o 
  -7  -5   5     4480.71     4310.57     84.90 o 
  -6  -5   5     1402.92     1270.78     33.09 o 
  -5  -5   5     2608.04     2367.50     50.69 o 
  -4  -5   5     3403.45     3147.87     59.93 o 
  -3  -5   5     7126.74     6866.11    103.56 o 
  -2  -5   5     4942.89     4191.42     66.21 o 
  -1  -5   5    19306.09    18587.65    272.00 o 
   0  -5   5    18525.86    18217.91    277.74 o 
   1  -5   5      227.19       99.91     10.66 o 
   2  -5   5    10846.79    10642.51    170.87 o 
   3  -5   5     2260.40     2262.61     55.48 o 
   4  -5   5      471.63      380.29     19.03 o 
   5  -5   5       56.20       57.67     10.99 o 
   6  -5   5      771.61      777.52     30.19 o 
   7  -5   5      344.94      322.17     36.49 o 
   8  -5   5      233.96      181.62     27.52 o 
   9  -5   5       29.10       10.72     22.57 o 
  10  -5   5     1004.01     1011.72     71.94 o 
  11  -5   5        0.72       -4.40     30.55 o 
  12  -5   5       38.00       35.29     35.18 o 
 -13  -4   5      246.91      240.16     36.91 o 
 -12  -4   5      109.53      107.58     27.70 o 
 -11  -4   5      908.79      983.29     55.64 o 
 -10  -4   5        0.56        6.62     13.83 o 
  -9  -4   5       20.93       16.84     14.40 o 
  -8  -4   5       28.68       20.99     12.12 o 
  -7  -4   5     1358.39     1468.65     42.70 o 
  -6  -4   5       82.13       93.97     13.42 o 
  -5  -4   5     8328.54     8009.70    122.41 o 
  -4  -4   5      866.17      948.79     25.02 o 
  -3  -4   5    25100.77    25180.32    365.72 o 
  -2  -4   5     1010.46     1276.06     30.82 o 
  -1  -4   5    29203.45    30242.72    630.93 o 
   0  -4   5     1354.18     1506.04     38.92 o 
   1  -4   5     6140.78     5849.61     88.69 o 
   2  -4   5     2574.99     2720.87     55.61 o 
   3  -4   5        1.14        8.30      7.08 o 
   4  -4   5      319.22      369.48     19.06 o 
   5  -4   5      579.64      673.70     27.22 o 
   6  -4   5     1658.55     1590.96     45.89 o 
   7  -4   5     1074.96     1092.58     48.68 o 
   8  -4   5     4059.27     3782.90    109.96 o 
   9  -4   5      274.28      281.15     43.35 o 
  10  -4   5      523.34      573.89     59.26 o 
  11  -4   5       46.70       34.07     32.88 o 
  12  -4   5      117.13      106.45     41.49 o 
 -14  -3   5       56.27       70.30     34.19 o 
 -13  -3   5        0.98      -32.68     21.78 o 
 -12  -3   5      695.54      636.40     49.48 o 
 -11  -3   5       25.50        2.88     17.03 o 
 -10  -3   5     1916.08     1902.07     55.57 o 
  -9  -3   5      376.07      452.40     27.18 o 
  -8  -3   5     2798.38     2594.19     61.12 o 
  -7  -3   5      245.85      266.15     18.84 o 
  -6  -3   5     3865.35     3944.91     77.44 o 
  -5  -3   5      102.17      101.04     10.38 o 
  -4  -3   5     2328.10     2232.73     60.74 o 
  -3  -3   5     4129.26     4026.93     69.87 o 
  -2  -3   5     6036.00     6188.96    111.44 o 
  -1  -3   5     4705.24     4400.37     84.59 o 
   0  -3   5       21.78        9.09      5.65 o 
   1  -3   5     2902.81     2528.26     62.20 o 
   2  -3   5        1.60       19.24      6.54 o 
   3  -3   5     1434.58     1605.01     36.35 o 
   4  -3   5        1.68       11.02      7.48 o 
   5  -3   5     1208.01     1102.20     33.45 o 
   6  -3   5      641.54      631.61     30.72 o 
   7  -3   5     1477.32     1457.44     52.02 o 
   8  -3   5      526.56      514.66     57.83 o 
   9  -3   5      517.04      610.54     57.37 o 
  10  -3   5      150.22      240.13     44.74 o 
  11  -3   5      633.01      732.25     99.56 o 
  12  -3   5      143.56       90.41     87.61 o 
 -14  -2   5        1.21       -2.77     28.49 o 
 -13  -2   5      156.35      185.00     40.16 o 
 -12  -2   5        4.83       36.56     20.26 o 
 -11  -2   5     1739.93     1699.11     62.40 o 
 -10  -2   5      458.27      502.45     35.20 o 
  -9  -2   5       42.48       46.55     16.00 o 
  -8  -2   5     5827.49     5737.86    118.52 o 
  -7  -2   5     1174.46     1016.01     29.63 o 
  -6  -2   5    22550.51    22020.03    360.37 o 
  -5  -2   5     7469.68     7439.23    112.42 o 
  -4  -2   5    33822.73    31156.94    505.25 o 
  -3  -2   5     8356.24     8275.42    145.00 o 
  -2  -2   5    22684.79    20521.49    398.38 o 
  -1  -2   5     6097.35     5898.17    131.19 o 
   0  -2   5    11353.68    11021.57    231.95 o 
   1  -2   5     4343.41     4211.25     85.46 o 
   2  -2   5      147.62      146.11     16.79 o 
   3  -2   5     1417.07     1388.85     33.56 o 
   4  -2   5     4937.97     5203.33    140.27 o 
   5  -2   5     2796.33     2872.78     60.32 o 
   6  -2   5     6775.76     6900.15    118.77 o 
   7  -2   5     1663.31     1820.42     87.45 o 
   8  -2   5     3097.60     3328.31    127.65 o 
   9  -2   5        1.86       19.25     27.35 o 
  10  -2   5       51.12       81.73     51.25 o 
  11  -2   5       69.22       26.93     30.85 o 
 -15  -1   5       76.69       34.44     33.73 o 
 -14  -1   5      150.05      153.15     39.76 o 
 -13  -1   5      440.32      446.19     68.05 o 
 -12  -1   5        2.92      -18.00     22.25 o 
 -11  -1   5        5.18       -3.59     16.21 o 
 -10  -1   5     2519.03     2541.98     95.47 o 
  -9  -1   5       78.46       44.88     11.79 o 
  -8  -1   5     4268.21     4054.22     76.35 o 
  -7  -1   5     1441.59     1240.83     36.61 o 
  -6  -1   5     3469.11     3304.23     77.49 o 
  -5  -1   5     2297.62     1898.91     42.63 o 
  -4  -1   5     3358.72     3208.10     76.81 o 
  -3  -1   5     5437.10     5374.73    189.43 o 
  -2  -1   5       27.71       67.16     12.56 o 
  -1  -1   5     1613.04     1657.29     53.00 o 
   0  -1   5      628.10      670.65     31.62 o 
   1  -1   5        5.20       15.50      8.22 o 
   2  -1   5       15.68       11.62      6.24 o 
   3  -1   5     1497.29     1642.92     35.51 o 
   4  -1   5       14.67       31.12     19.54 o 
   5  -1   5      561.64      597.52     34.84 o 
   6  -1   5      368.65      333.18     41.07 o 
   7  -1   5     1496.44     1475.60     62.11 o 
   8  -1   5      571.87      688.44     86.06 o 
   9  -1   5      105.93       49.35     42.42 o 
  10  -1   5       88.36      137.74     36.17 o 
  11  -1   5       81.93      103.26     37.84 o 
 -15   0   5       19.13       41.93     30.74 o 
 -14   0   5       96.86      131.54     73.59 o 
 -13   0   5      110.75      107.24     32.87 o 
 -12   0   5        1.30       28.16     23.89 o 
 -11   0   5     2179.95     2137.77     68.40 o 
 -10   0   5      107.36      113.36     19.88 o 
  -9   0   5     3630.52     3793.46     66.23 o 
  -8   0   5     1190.74     1147.08     30.14 o 
  -7   0   5    10404.36    10910.15    176.81 o 
  -6   0   5     2485.83     2531.28     52.23 o 
  -5   0   5    13948.07    14110.93    316.52 o 
  -4   0   5      878.94      861.86     28.84 o 
  -3   0   5    13781.25    13457.51    443.09 o 
  -2   0   5     6117.65     6007.75    132.24 o 
  -1   0   5     1711.16     1661.87     49.54 o 
   0   0   5      792.87      778.90     28.77 o 
   1   0   5     2270.75     2422.73     61.70 o 
   2   0   5      703.90      734.88     25.18 o 
   3   0   5     7788.49     7829.09    113.06 o 
   4   0   5       23.78       15.32     11.03 o 
   5   0   5     8111.04     8332.68    151.89 o 
   6   0   5        0.27      -14.75     12.51 o 
   7   0   5     1106.53     1135.92     62.25 o 
   8   0   5       80.80       88.93     25.00 o 
   9   0   5      837.93      809.93     63.59 o 
  10   0   5        5.22      -14.69     26.71 o 
 -16   1   5       65.42       59.00     79.30 o 
 -15   1   5      518.72      526.59     61.33 o 
 -14   1   5      226.69      259.85     55.41 o 
 -13   1   5     1478.02     1649.49     87.14 o 
 -12   1   5       12.75       26.75     31.86 o 
 -11   1   5     1284.73     1448.59     73.72 o 
 -10   1   5     1152.83     1331.74     43.53 o 
  -9   1   5     2123.24     2100.03     51.65 o 
  -8   1   5     7596.30     7583.58    110.57 o 
  -7   1   5     7874.31     7140.76    109.92 o 
  -6   1   5    13706.60    13392.24    290.43 o 
  -5   1   5     4926.02     4501.75     99.50 o 
  -4   1   5    17823.04    17338.66    561.18 o 
  -3   1   5     7166.70     7083.88    182.04 o 
  -2   1   5     2371.57     2131.98     49.21 o 
  -1   1   5     2972.18     3424.00     66.02 o 
   0   1   5      314.94      339.52     16.22 o 
   1   1   5       75.40       94.63     12.17 o 
   2   1   5       25.40       26.28     16.79 o 
   3   1   5     1762.73     1815.36     39.26 o 
   4   1   5       16.44        8.28     11.15 o 
   5   1   5     1544.87     1496.42     62.76 o 
   6   1   5        5.60       46.46     19.47 o 
   7   1   5     1103.82      994.75     49.98 o 
   8   1   5       64.55       45.23     22.40 o 
   9   1   5       37.33       58.62     25.68 o 
  10   1   5        0.01       19.92     27.37 o 
 -16   2   5        0.11      -11.19     30.53 o 
 -15   2   5       35.97       37.46     32.21 o 
 -14   2   5       55.97       26.22     27.96 o 
 -13   2   5      697.80      809.48     84.15 o 
 -12   2   5      401.05      373.25     52.38 o 
 -11   2   5     1819.36     1767.50     65.51 o 
 -10   2   5       29.44       57.28     20.04 o 
  -9   2   5     7766.50     6780.46    158.94 o 
  -8   2   5        0.30       54.49     21.73 o 
  -7   2   5    21379.64    21083.17    414.72 o 
  -6   2   5       29.55       12.28      9.25 o 
  -5   2   5     2097.32     1804.35     62.68 o 
  -4   2   5     2682.78     2948.91     80.95 o 
  -3   2   5      580.79      582.92     23.94 o 
  -2   2   5    13989.79    15052.31    214.74 o 
  -1   2   5    15596.69    16306.71    253.97 o 
   0   2   5    12923.73    14036.39    224.13 o 
   1   2   5     3402.87     3544.53     72.90 o 
   2   2   5     5932.53     5376.50    103.67 o 
   3   2   5      863.11      856.56     38.25 o 
   4   2   5     3075.96     3098.80     77.48 o 
   5   2   5      608.85      649.45     36.26 o 
   6   2   5      358.50      419.65     33.22 o 
   7   2   5       52.31       34.56     21.25 o 
   8   2   5      390.40      346.53     38.47 o 
   9   2   5       50.67       72.37     32.69 o 
 -16   3   5      598.76      574.05     77.57 o 
 -15   3   5      538.32      605.55     74.11 o 
 -14   3   5      333.31      330.59     52.90 o 
 -13   3   5       73.83      112.69     27.07 o 
 -12   3   5     1079.26     1275.24     91.99 o 
 -11   3   5      823.81      721.28     42.91 o 
 -10   3   5      190.96      299.36     50.20 o 
  -9   3   5     2031.42     2288.55     55.98 o 
  -8   3   5      577.86      656.06     31.52 o 
  -7   3   5     9200.32     9744.92    206.24 o 
  -6   3   5        0.77       -7.72      8.22 o 
  -5   3   5     9488.00    10576.93    246.27 o 
  -4   3   5      914.05      983.26     31.38 o 
  -3   3   5        6.22       -0.52      7.41 o 
  -2   3   5      601.12      628.16     25.30 o 
  -1   3   5      531.58      540.15     20.46 o 
   0   3   5     3206.58     3052.22     64.61 o 
   1   3   5     1565.35     1588.91     45.53 o 
   2   3   5     3406.56     3340.37     80.56 o 
   3   3   5     6201.27     6184.38    106.29 o 
   4   3   5     1712.85     1771.38     50.16 o 
   5   3   5      237.51      267.05     27.84 o 
   6   3   5     1449.26     1494.16    107.55 o 
   7   3   5      460.86      488.98     45.51 o 
   8   3   5      314.65      324.08     46.63 o 
   9   3   5      107.78      128.32     30.12 o 
 -16   4   5       65.18       61.99     41.30 o 
 -15   4   5        7.36       30.56     41.21 o 
 -14   4   5     1278.19     1333.23     84.38 o 
 -13   4   5       46.83        3.33     23.32 o 
 -12   4   5     4098.17     4648.89    155.16 o 
 -11   4   5      660.85      772.70     43.64 o 
 -10   4   5    13214.72    13499.75    271.83 o 
  -9   4   5     1499.11     1498.39     51.03 o 
  -8   4   5     4060.95     3908.53     88.65 o 
  -7   4   5     1779.41     1523.17     51.26 o 
  -6   4   5     8781.59     9403.97    171.34 o 
  -5   4   5     3897.26     4123.44    136.90 o 
  -4   4   5       73.20       57.56     10.57 o 
  -3   4   5     1085.40     1223.44     64.53 o 
  -2   4   5     8886.94     8914.00    136.82 o 
  -1   4   5    22773.90    24343.90    422.38 o 
   0   4   5    13819.51    13720.49    215.71 o 
   1   4   5     2872.60     3007.85     62.68 o 
   2   4   5     5602.31     5356.58    100.82 o 
   3   4   5      487.45      468.51     24.90 o 
   4   4   5      502.51      491.22     27.88 o 
   5   4   5      352.36      309.79     30.06 o 
   6   4   5       73.23       10.43     19.64 o 
   7   4   5      323.61      397.91     37.41 o 
   8   4   5       57.63       87.57     44.21 o 
 -17   5   5       23.65       82.07     53.85 o 
 -16   5   5      202.51      336.08     81.03 o 
 -15   5   5       74.39        8.67     26.35 o 
 -14   5   5      509.07      525.00     55.93 o 
 -13   5   5      592.55      456.41     50.48 o 
 -12   5   5      396.85      361.02     42.90 o 
 -11   5   5     2254.64     1999.81     86.12 o 
 -10   5   5      103.75      201.31     35.84 o 
  -9   5   5     3177.91     2923.05    206.05 o 
  -8   5   5      585.60      568.04     27.04 o 
  -7   5   5     7348.44     8338.44    156.50 o 
  -6   5   5      310.99      273.30     13.05 o 
  -5   5   5     1480.56     1518.81     43.86 o 
  -4   5   5      210.00      185.60     32.81 o 
  -3   5   5       74.80       70.84     20.62 o 
  -2   5   5     2002.86     2049.56     53.70 o 
  -1   5   5     5615.58     6244.88    184.82 o 
   0   5   5      390.60      436.25     26.86 o 
   1   5   5      768.96      825.18     38.13 o 
   2   5   5      939.34      964.76     56.39 o 
   3   5   5        2.68       19.08     17.73 o 
   4   5   5      979.86     1048.19     45.55 o 
   5   5   5       23.54       51.60     27.34 o 
   6   5   5       29.75       20.54     17.46 o 
   7   5   5      130.95      101.90     38.55 o 
 -17   6   5       69.22       81.21     54.72 o 
 -16   6   5      130.26      107.33     37.82 o 
 -15   6   5      424.88      560.93     61.00 o 
 -14   6   5      721.16      605.80     58.94 o 
 -13   6   5     1561.12     1708.98    122.76 o 
 -12   6   5     1489.56     1228.74     70.51 o 
 -11   6   5     1968.39     2165.37     88.72 o 
 -10   6   5      108.83      119.46     24.61 o 
  -9   6   5      941.88      909.57     37.99 o 
  -8   6   5     1490.00     1596.58     51.11 o 
  -7   6   5      565.92      665.14     30.54 o 
  -6   6   5      437.68      519.59     19.31 o 
  -5   6   5      458.34      378.97     42.68 o 
  -4   6   5     2990.37     3117.59     83.59 o 
  -3   6   5     8040.29     7962.42    176.88 o 
  -2   6   5      379.72      417.49     23.76 o 
  -1   6   5     6355.50     6171.78    128.34 o 
   0   6   5        3.42       -0.91     11.01 o 
   1   6   5     5433.66     5494.92    137.56 o 
   2   6   5      704.51      724.69     43.38 o 
   3   6   5      516.80      459.00     48.54 o 
   4   6   5     1128.17     1121.05    107.53 o 
   5   6   5       91.22       26.05     27.84 o 
   6   6   5      765.95      821.30     74.49 o 
   7   6   5        5.62       -8.98     29.71 o 
 -17   7   5       75.98      131.65     40.64 o 
 -16   7   5        0.82       25.11     30.61 o 
 -15   7   5      507.17      566.33     59.57 o 
 -14   7   5     1062.42     1243.01    102.07 o 
 -13   7   5      257.32      216.95     37.89 o 
 -12   7   5     8236.67     7957.35    225.87 o 
 -11   7   5      463.96      542.37     45.80 o 
 -10   7   5     3685.20     3768.87    122.27 o 
  -9   7   5      256.11      285.52     47.96 o 
  -8   7   5     1741.53     1750.56     55.20 o 
  -7   7   5        0.45        7.13     10.45 o 
  -6   7   5     1089.94     1258.78     76.27 o 
  -5   7   5      795.44      768.62     28.49 o 
  -4   7   5      310.47      305.42     23.96 o 
  -3   7   5       25.21       30.91     13.29 o 
  -2   7   5      771.46      662.34     44.56 o 
  -1   7   5      329.72      370.87     25.37 o 
   0   7   5      539.43      514.31     41.93 o 
   1   7   5      491.97      475.73     35.16 o 
   2   7   5     1029.02      816.76     69.87 o 
   3   7   5        5.46       24.59     34.37 o 
   4   7   5      201.63      210.91     41.31 o 
   5   7   5      404.07      413.68     56.27 o 
   6   7   5       51.48        8.27     33.16 o 
 -17   8   5      175.92      130.21     42.48 o 
 -16   8   5        6.19        1.57     27.66 o 
 -15   8   5      827.72      892.21     71.66 o 
 -14   8   5        2.67      -20.03     21.47 o 
 -13   8   5     2216.77     2079.47    176.09 o 
 -12   8   5      144.67      155.63     31.29 o 
 -11   8   5      347.60      394.40     51.86 o 
 -10   8   5      278.88      265.72     52.72 o 
  -9   8   5       66.62       47.94     18.27 o 
  -8   8   5     2458.26     2696.27     74.13 o 
  -7   8   5     3109.60     3283.53     84.32 o 
  -6   8   5     6396.79     6544.07    128.26 o 
  -5   8   5     1225.08     1105.54     51.02 o 
  -4   8   5     4076.34     4020.70    103.92 o 
  -3   8   5       82.57       86.95     17.55 o 
  -2   8   5     1831.35     2078.33    100.52 o 
  -1   8   5        8.77      -13.50     12.43 o 
   0   8   5      966.34      923.15     44.78 o 
   1   8   5      412.18      341.02     41.64 o 
   2   8   5        3.40      -17.32     21.36 o 
   3   8   5      510.10      540.74     55.83 o 
   4   8   5      173.37       84.72     63.72 o 
   5   8   5       86.17       57.26     40.86 o 
 -17   9   5       24.41       13.10     31.09 o 
 -16   9   5        8.12      -14.27     48.05 o 
 -15   9   5      668.01      606.50    161.55 o 
 -14   9   5      777.98      685.96     59.63 o 
 -13   9   5      618.28      659.50     54.49 o 
 -12   9   5       45.20       15.58     21.68 o 
 -11   9   5     1915.98     1975.20     81.65 o 
 -10   9   5       87.86       85.97     30.04 o 
  -9   9   5     1017.67     1184.92     58.70 o 
  -8   9   5     1035.91      993.38     47.18 o 
  -7   9   5        3.32        7.80     12.16 o 
  -6   9   5        3.87        6.04     14.76 o 
  -5   9   5     1101.54     1175.58    125.48 o 
  -4   9   5       10.87       -0.90     12.59 o 
  -3   9   5     2921.67     2749.10    178.69 o 
  -2   9   5      591.13      609.09     99.56 o 
  -1   9   5     2398.12     2370.47     72.68 o 
   0   9   5      492.81      465.97     43.70 o 
   1   9   5      289.05      392.45     79.65 o 
   2   9   5      263.56      270.40     84.32 o 
   3   9   5      298.72      182.06     49.35 o 
   4   9   5      201.98      150.91     47.01 o 
 -17  10   5       44.12       72.99     36.14 o 
 -16  10   5      490.16      641.85     65.20 o 
 -15  10   5       58.83       84.21     32.81 o 
 -14  10   5      419.10      438.43     49.58 o 
 -13  10   5      501.67      532.35     77.40 o 
 -12  10   5     1107.29     1151.58     63.98 o 
 -11  10   5      405.12      514.32     44.15 o 
 -10  10   5       21.01       -4.23     19.05 o 
  -9  10   5     1132.16     1413.08     85.62 o 
  -8  10   5     1644.19     1659.74     62.57 o 
  -7  10   5     2525.00     2858.00    116.01 o 
  -6  10   5     5374.40     6194.70    174.73 o 
  -5  10   5      706.05      663.07     34.68 o 
  -4  10   5     1451.93     1480.37     68.39 o 
  -3  10   5      157.20      142.84     73.85 o 
  -2  10   5     1002.07      903.68     52.02 o 
  -1  10   5       12.22       -4.94     19.88 o 
   0  10   5       96.86       56.58     26.16 o 
   1  10   5      795.37      698.79     57.61 o 
   2  10   5      114.55       80.79     33.23 o 
   3  10   5      891.76      980.82     74.84 o 
 -16  11   5        0.39      -31.62     38.61 o 
 -15  11   5      494.51      556.27    105.79 o 
 -14  11   5      136.74       48.91     39.48 o 
 -13  11   5      399.89      456.44     46.22 o 
 -12  11   5        2.50        8.60     21.99 o 
 -11  11   5       73.69       78.79     23.26 o 
 -10  11   5       41.35       -1.54     17.16 o 
  -9  11   5       65.07      102.59     22.28 o 
  -8  11   5      208.05      238.95     30.30 o 
  -7  11   5       46.11       27.75     16.66 o 
  -6  11   5      455.61      448.44     38.15 o 
  -5  11   5       53.32       46.94     16.56 o 
  -4  11   5      416.05      447.26     83.11 o 
  -3  11   5       87.13       66.35     21.03 o 
  -2  11   5      176.46      174.24     38.79 o 
  -1  11   5       21.47       26.44     42.59 o 
   0  11   5      107.88      111.41     59.39 o 
   1  11   5        0.01        4.94     32.03 o 
   2  11   5       14.93        3.17     27.87 o 
 -16  12   5       12.51      -17.77     26.48 o 
 -15  12   5        0.17       12.27     28.09 o 
 -14  12   5      396.17      349.71     45.09 o 
 -13  12   5        1.52      -14.97     21.55 o 
 -12  12   5       41.48       16.30     22.19 o 
 -11  12   5      102.19       91.98     23.76 o 
 -10  12   5      196.29      274.96     37.05 o 
  -9  12   5     1004.91     1025.91     60.08 o 
  -8  12   5     1221.46     1416.88     66.14 o 
  -6  12   5        3.83       31.86     35.84 o 
  -5  12   5      628.18      729.48     83.11 o 
  -4  12   5      175.34      212.79     28.48 o 
  -3  12   5      711.09      716.67    130.04 o 
  -2  12   5      685.62      879.07     53.47 o 
  -1  12   5        1.68      -16.28     21.08 o 
   0  12   5      796.96      787.32    124.67 o 
   1  12   5       21.45        6.43     30.20 o 
 -16  13   5      269.38      259.86     59.30 o 
 -15  13   5        6.14      -13.67     24.49 o 
 -14  13   5      357.84      336.25     43.70 o 
 -13  13   5       46.78       -3.05     21.27 o 
 -12  13   5       34.67       47.61     38.44 o 
 -11  13   5       47.91       44.33     24.24 o 
 -10  13   5       60.55       49.17     22.16 o 
  -9  13   5       79.83       60.26     18.35 o 
  -7  13   5       92.26      103.72     45.02 o 
  -6  13   5      115.44      106.31     48.31 o 
  -5  13   5       91.56       89.52     46.92 o 
  -4  13   5      840.27      868.00     94.02 o 
  -3  13   5        0.43      -11.77     41.56 o 
  -2  13   5       81.17      123.28     40.78 o 
  -1  13   5       91.99       60.06     27.52 o 
 -15  14   5       42.49        5.58     25.71 o 
 -14  14   5      372.97      392.27     63.46 o 
 -13  14   5      235.86      223.60     34.45 o 
 -12  14   5      109.60      138.87     33.59 o 
 -11  14   5       75.37      100.60     25.80 o 
  -8  14   5      104.74       23.38     41.56 o 
  -7  14   5       50.56       25.63     41.04 o 
  -6  14   5       23.62       20.26     38.79 o 
  -5  14   5       59.39      120.17     54.02 o 
  -4  14   5       24.07       58.18     46.58 o 
  -3  14   5      236.02      351.84     73.93 o 
  -2  14   5      247.83      170.90     60.95 o 
 -14  15   5       42.91       52.98     32.73 o 
 -13  15   5       32.41       65.10     29.44 o 
 -12  15   5        0.45      -14.54     20.43 o 
  -8  15   5      323.60      261.11     65.10 o 
  -7  15   5      167.22      162.24     56.97 o 
  -6  15   5        0.06       11.43     39.48 o 
  -5  15   5      311.13      397.03     77.40 o 
  -4  15   5        0.76      -42.94     41.56 o 
  -9  16   5      171.32      173.15     57.66 o 
  -8  16   5        0.38       22.86     46.40 o 
  -7  16   5      116.57      139.04     59.56 o 
   4 -18   6      156.61      156.36     47.10 o 
   5 -18   6      127.51       98.54     53.42 o 
   6 -18   6      280.59      293.69     40.05 o 
   7 -18   6      180.15      171.01    100.08 o 
   0 -17   6        9.69       25.24     31.54 o 
   1 -17   6       20.45       24.07     29.61 o 
   2 -17   6       25.08       -5.25     30.12 o 
   3 -17   6        7.79        1.10     26.88 o 
   4 -17   6        7.23        7.68     28.10 o 
   5 -17   6       45.22       40.45     31.45 o 
   6 -17   6        6.85       35.05     24.18 o 
   7 -17   6        0.99      -10.02     22.84 o 
   8 -17   6       76.33       72.97     29.73 o 
   9 -17   6        8.08       15.97     36.56 o 
  -2 -16   6      145.84      181.30     61.38 o 
  -1 -16   6      110.39       88.74     36.61 o 
   0 -16   6       11.71        4.96     38.70 o 
   1 -16   6      352.65      358.57     63.55 o 
   2 -16   6       53.19       44.62     30.11 o 
   3 -16   6     1138.36     1422.47    203.28 o 
   4 -16   6      333.90      280.27     43.49 o 
   5 -16   6     1033.39     1307.00     81.12 o 
   6 -16   6      134.29       67.20     25.84 o 
   7 -16   6      455.84      583.56     33.65 o 
   8 -16   6      367.73      331.00     42.99 o 
   9 -16   6        9.65       25.80     23.07 o 
  10 -16   6       34.44       59.77     26.26 o 
  -3 -15   6       67.68       28.61     21.50 o 
  -2 -15   6        0.10       -5.99     26.94 o 
  -1 -15   6       76.22      113.96     35.31 o 
   0 -15   6        0.74        0.23     25.37 o 
   1 -15   6      264.54      265.00     44.53 o 
   2 -15   6       29.25       48.36     28.44 o 
   3 -15   6       96.99       67.01     30.29 o 
   4 -15   6        1.08       -8.08     27.96 o 
   5 -15   6       52.13       16.82     16.04 o 
   6 -15   6        5.02       -8.98     14.41 o 
   7 -15   6      139.99      123.32     21.37 o 
   8 -15   6        0.30      -17.50     15.87 o 
   9 -15   6        0.44       -5.47     20.37 o 
  10 -15   6       64.94       15.48     22.99 o 
  11 -15   6       21.02        5.73     23.15 o 
  -5 -14   6      120.25      100.96     27.67 o 
  -4 -14   6       27.77        1.74     26.97 o 
  -3 -14   6       80.77       73.89     27.84 o 
  -2 -14   6        1.73        5.03     15.39 o 
  -1 -14   6       37.45       28.06     18.77 o 
   0 -14   6      403.29      286.26     43.83 o 
   1 -14   6      218.98      176.79     57.57 o 
   2 -14   6      899.21     1077.43     69.79 o 
   3 -14   6      113.40       90.27     15.69 o 
   4 -14   6      300.50      452.08     29.29 o 
   5 -14   6       94.08      102.01     25.35 o 
   6 -14   6      446.95      505.30     32.14 o 
   7 -14   6      275.28      251.09     26.55 o 
   8 -14   6        0.09       -7.57     15.82 o 
   9 -14   6        0.18       -1.34     16.17 o 
  10 -14   6      326.56      327.59     40.65 o 
  11 -14   6        7.98      -14.68     21.28 o 
  12 -14   6      433.11      528.95     50.49 o 
  -6 -13   6      234.14      249.50     38.40 o 
  -5 -13   6      107.86       92.43     41.54 o 
  -4 -13   6      165.90      138.55     25.64 o 
  -3 -13   6      106.99      156.30     24.74 o 
  -2 -13   6      792.83      888.41     54.19 o 
  -1 -13   6      193.33      222.76     38.91 o 
   0 -13   6      728.30      829.16     38.09 o 
   1 -13   6       69.11      131.99     19.72 o 
   2 -13   6      768.07      982.70     40.94 o 
   3 -13   6        2.54       17.86     19.87 o 
   4 -13   6      402.53      437.13     37.71 o 
   5 -13   6       23.67       43.61     17.71 o 
   6 -13   6       88.52       66.11     16.89 o 
   7 -13   6      122.27       95.60     18.71 o 
   8 -13   6        4.54       10.43     26.39 o 
   9 -13   6       60.15       70.04     20.58 o 
  10 -13   6      298.41      267.93     33.71 o 
  11 -13   6      252.79      225.70     35.35 o 
  12 -13   6        1.50       -1.44     28.47 o 
  -7 -12   6       32.05       46.98     25.09 o 
  -6 -12   6        9.96        4.67     20.34 o 
  -5 -12   6      115.34       70.62     49.47 o 
  -4 -12   6      200.36      243.25     29.98 o 
  -3 -12   6       41.00       52.86     23.74 o 
  -2 -12   6     1356.47     1529.42     46.74 o 
  -1 -12   6        4.74       -5.92      9.67 o 
   0 -12   6     1513.75     1770.59     60.10 o 
   1 -12   6        7.30        6.82      8.61 o 
   2 -12   6      206.80      265.32     14.63 o 
   3 -12   6      206.79      178.81     16.81 o 
   4 -12   6        5.46        5.01     19.88 o 
   5 -12   6      166.01      149.91     20.23 o 
   6 -12   6       53.94       24.38     14.81 o 
   7 -12   6      149.05      131.17     20.79 o 
   8 -12   6      259.76      185.05     25.93 o 
   9 -12   6      387.45      453.40     34.91 o 
  10 -12   6       66.91       39.39     19.72 o 
  11 -12   6      358.21      425.42     53.22 o 
  12 -12   6       73.14       83.38     36.98 o 
  -8 -11   6        8.76       30.41     24.77 o 
  -7 -11   6      199.61      178.96     31.43 o 
  -6 -11   6       30.53       26.05     22.75 o 
  -5 -11   6       95.41       75.55     29.15 o 
  -4 -11   6       15.48       16.23     16.42 o 
  -3 -11   6       43.62       24.12     14.47 o 
  -2 -11   6      132.62      116.75     16.37 o 
  -1 -11   6       77.21       79.95     17.84 o 
   0 -11   6      260.36      283.45     16.54 o 
   1 -11   6       84.07       88.83     11.22 o 
   2 -11   6        2.39        4.38      8.25 o 
   3 -11   6        5.96        4.84     12.90 o 
   4 -11   6       55.14       59.34     16.59 o 
   5 -11   6       62.69       83.69     17.25 o 
   6 -11   6      153.29      161.05     20.36 o 
   7 -11   6     1269.64     1370.10     50.19 o 
   8 -11   6       31.61       13.31     15.94 o 
   9 -11   6      790.44      798.58     43.35 o 
  10 -11   6      384.17      387.69     35.20 o 
  11 -11   6      263.54      303.87     38.80 o 
  12 -11   6       71.97       75.19     35.80 o 
  -9 -10   6       15.42      -15.13     22.78 o 
  -8 -10   6      249.59      208.29     34.51 o 
  -7 -10   6      580.03      641.30     65.27 o 
  -6 -10   6      427.99      435.92     59.53 o 
  -5 -10   6     1255.25     1415.36     95.33 o 
  -4 -10   6        7.17        8.87     13.21 o 
  -3 -10   6     3464.38     3583.51     84.12 o 
  -2 -10   6      416.21      329.01     22.35 o 
  -1 -10   6     4717.09     4847.30     90.16 o 
   0 -10   6        2.87       -1.15      8.15 o 
   1 -10   6     1321.52     1394.48     36.44 o 
   2 -10   6       18.06       43.80     12.02 o 
   3 -10   6       20.08       20.67     13.01 o 
   4 -10   6       83.11       42.16     15.18 o 
   5 -10   6     1314.61     1219.85     42.92 o 
   6 -10   6        0.32        8.18     13.10 o 
   7 -10   6     1954.20     1680.32     61.11 o 
   8 -10   6      234.58      197.52     24.70 o 
   9 -10   6     1588.02     1622.98     93.14 o 
  10 -10   6       57.31       56.29     20.88 o 
  11 -10   6      374.39      375.72     41.62 o 
  12 -10   6       30.03       32.49     33.85 o 
 -10  -9   6       20.93       51.99     28.66 o 
  -9  -9   6      262.77      221.68     42.82 o 
  -8  -9   6        0.37      -10.71     20.32 o 
  -7  -9   6      212.62      247.14     32.44 o 
  -6  -9   6      107.77      123.55     23.81 o 
  -5  -9   6     1924.68     2137.24     63.34 o 
  -4  -9   6      355.04      497.11     37.16 o 
  -3  -9   6     1163.70     1377.44     48.50 o 
  -2  -9   6     1058.97     1267.00     36.24 o 
  -1  -9   6      389.87      521.75     22.42 o 
   0  -9   6     1264.94     1329.17     35.78 o 
   1  -9   6       80.37       96.72     14.32 o 
   2  -9   6        0.40       -3.49      9.18 o 
   3  -9   6       56.81       64.50     13.59 o 
   4  -9   6       53.38       28.79     14.00 o 
   5  -9   6        5.31        2.40     11.05 o 
   6  -9   6        0.79       18.24     13.30 o 
   7  -9   6       86.97      131.84     19.89 o 
   8  -9   6      501.52      522.67     34.79 o 
   9  -9   6       11.15       22.02     17.46 o 
  10  -9   6      229.53      268.02     36.05 o 
  11  -9   6        2.04      -15.63     22.87 o 
  12  -9   6      461.16      492.01     78.25 o 
 -11  -8   6      171.97      144.98     45.09 o 
 -10  -8   6       25.11       64.89     27.19 o 
  -9  -8   6       79.75       30.86     24.34 o 
  -8  -8   6       30.11       36.07     21.17 o 
  -7  -8   6      630.98      641.05     43.70 o 
  -6  -8   6     1338.53     1075.20     44.98 o 
  -5  -8   6      458.14      563.64     31.76 o 
  -4  -8   6      672.75      535.11     34.76 o 
  -3  -8   6      217.74      281.65     21.32 o 
  -2  -8   6     4785.82     4747.43     88.95 o 
  -1  -8   6     1917.45     1908.91     45.02 o 
   0  -8   6     3988.43     4344.89     81.37 o 
   1  -8   6     2754.88     2995.12     62.06 o 
   2  -8   6      518.62      529.00     54.39 o 
   3  -8   6        5.79       -8.67      9.25 o 
   4  -8   6     2621.68     2502.03     63.23 o 
   5  -8   6      118.43      168.38     24.27 o 
   6  -8   6     4958.22     5053.92    109.20 o 
   7  -8   6       53.11       42.09     16.60 o 
   8  -8   6     7475.13     7820.09    159.35 o 
   9  -8   6        8.57       19.13     19.54 o 
  10  -8   6     1837.34     1969.74     79.33 o 
  11  -8   6       31.54       30.92     25.49 o 
  12  -8   6        4.74       33.26     35.61 o 
 -11  -7   6      119.04       80.09     29.62 o 
 -10  -7   6      374.57      294.95     39.18 o 
  -9  -7   6      471.79      395.78     40.38 o 
  -8  -7   6     2443.21     2488.58    136.05 o 
  -7  -7   6      954.68      951.52     52.51 o 
  -6  -7   6     1142.49     1118.95     44.23 o 
  -5  -7   6     1568.34     1612.39     57.99 o 
  -4  -7   6      903.58      949.44     36.11 o 
  -3  -7   6     5244.25     5501.84    136.72 o 
  -2  -7   6     2885.76     2870.03     59.93 o 
  -1  -7   6       11.62        7.75      7.95 o 
   0  -7   6     2055.18     1947.47     48.34 o 
   1  -7   6     1819.68     2086.17     54.26 o 
   2  -7   6     2228.18     2269.41     51.65 o 
   3  -7   6     3102.38     3286.07     68.48 o 
   4  -7   6     1148.14     1089.75     38.26 o 
   5  -7   6     2262.12     2131.25     67.59 o 
   6  -7   6     2652.08     2804.97     71.90 o 
   7  -7   6      555.78      494.89     32.33 o 
   8  -7   6      180.41      167.01     31.98 o 
   9  -7   6       32.47       20.50     20.30 o 
  10  -7   6       23.00        4.47     34.57 o 
  11  -7   6       14.41      -15.20     30.10 o 
  12  -7   6       41.52       -9.20     32.00 o 
 -12  -6   6       18.64       12.00     21.82 o 
 -11  -6   6       99.39       75.77     20.63 o 
 -10  -6   6      498.07      551.52     49.96 o 
  -9  -6   6       26.05       14.80     14.50 o 
  -8  -6   6     2865.20     3133.82     70.16 o 
  -7  -6   6      125.11      111.00     17.61 o 
  -6  -6   6     4781.02     5019.45     92.68 o 
  -5  -6   6       38.84       81.76     18.38 o 
  -4  -6   6     3730.86     3902.90     71.17 o 
  -3  -6   6      186.47      219.23     45.07 o 
  -2  -6   6     7291.51     7524.70    127.55 o 
  -1  -6   6      297.29      316.37     34.46 o 
   0  -6   6        3.63        9.76      7.54 o 
   1  -6   6        1.96       14.83      8.01 o 
   2  -6   6     4939.19     4831.71    111.40 o 
   3  -6   6     2576.67     2751.37     54.59 o 
   4  -6   6      129.37       72.67     11.74 o 
   5  -6   6     4368.26     4621.65    109.23 o 
   6  -6   6      689.38      672.93     29.60 o 
   7  -6   6     2216.70     2233.47     68.07 o 
   8  -6   6      487.64      500.80     60.76 o 
   9  -6   6     1740.72     1900.19     82.70 o 
  10  -6   6        0.94       18.92     41.04 o 
  11  -6   6        5.06       12.97     32.05 o 
  12  -6   6       61.25      120.15     66.23 o 
 -13  -5   6      314.03      273.03     39.76 o 
 -12  -5   6        8.81       -5.42     20.55 o 
 -11  -5   6      272.51      235.50     28.42 o 
 -10  -5   6       25.17       30.07     17.42 o 
  -9  -5   6       30.80       20.83     14.18 o 
  -8  -5   6       37.52       22.58     11.04 o 
  -7  -5   6       31.46       16.72     11.30 o 
  -6  -5   6      356.18      329.60     19.55 o 
  -5  -5   6      534.96      608.24     23.61 o 
  -4  -5   6      978.26      931.82     27.02 o 
  -3  -5   6      122.77      164.23     12.08 o 
  -2  -5   6       32.08       26.64      6.65 o 
  -1  -5   6     2234.28     2611.24     55.70 o 
   0  -5   6      955.11      968.08     26.65 o 
   1  -5   6     3604.48     3584.90     71.01 o 
   2  -5   6     1774.49     1791.86     43.74 o 
   3  -5   6     9916.78    10547.56    158.27 o 
   4  -5   6     6980.19     7118.45    118.77 o 
   5  -5   6     2087.69     2048.59     50.45 o 
   6  -5   6     2981.63     3027.37     68.22 o 
   7  -5   6     2478.26     2766.92     87.61 o 
   8  -5   6      849.66     1008.93     63.79 o 
   9  -5   6      489.65      583.76     57.13 o 
  10  -5   6       69.26      116.75     37.36 o 
  11  -5   6       59.30       62.53     35.18 o 
  12  -5   6        0.07       10.22     49.00 o 
 -13  -4   6      109.97      125.57     38.15 o 
 -12  -4   6       17.39       39.52     21.78 o 
 -11  -4   6      683.19      742.86     45.77 o 
 -10  -4   6      197.60      221.63     22.50 o 
  -9  -4   6     4114.73     4412.29     91.49 o 
  -8  -4   6       34.99       20.00     10.21 o 
  -7  -4   6     7447.68     7624.75    131.95 o 
  -6  -4   6       92.04      109.04     17.86 o 
  -5  -4   6     7296.16     7498.36    124.55 o 
  -4  -4   6      112.33      129.88     13.32 o 
  -3  -4   6     1671.73     1760.25     36.24 o 
  -2  -4   6      562.54      504.39     18.92 o 
  -1  -4   6     8803.78     8709.54    126.86 o 
   0  -4   6      442.26      468.80     23.37 o 
   1  -4   6    24337.27    25198.35    340.83 o 
   2  -4   6       89.52      108.84     11.07 o 
   3  -4   6    12223.78    11538.99    171.41 o 
   4  -4   6      212.30      261.91     16.33 o 
   5  -4   6     6491.10     6710.24    111.80 o 
   6  -4   6      105.66       81.93     17.36 o 
   7  -4   6     1773.99     1909.89     61.48 o 
   8  -4   6        0.99       -6.96     22.38 o 
   9  -4   6      334.51      320.71     46.40 o 
  10  -4   6       64.75       65.23     34.21 o 
  11  -4   6       81.01       91.77     57.31 o 
 -14  -3   6       96.87       65.28     41.38 o 
 -13  -3   6      370.72      413.30     44.93 o 
 -12  -3   6      711.59      755.31     52.43 o 
 -11  -3   6     1087.15     1228.46     60.19 o 
 -10  -3   6      917.96      979.20     39.52 o 
  -9  -3   6     1416.31     1502.84     45.57 o 
  -8  -3   6      798.70      811.80     32.27 o 
  -7  -3   6      151.72      134.63     14.64 o 
  -6  -3   6     5061.29     5183.23    117.73 o 
  -5  -3   6        0.60       14.87      7.53 o 
  -4  -3   6     1989.30     2156.70     45.55 o 
  -3  -3   6     1860.26     1783.27     41.85 o 
  -2  -3   6      966.60     1102.47     28.11 o 
  -1  -3   6       58.30      102.27     10.05 o 
   0  -3   6       80.03      107.64     10.74 o 
   1  -3   6      250.74      243.32     13.67 o 
   2  -3   6       12.31        6.15      6.32 o 
   3  -3   6     1811.55     1821.97     41.25 o 
   4  -3   6       13.47        8.97      8.00 o 
   5  -3   6     2172.89     2148.10     50.92 o 
   6  -3   6      294.45      295.54     26.77 o 
   7  -3   6      694.27      744.17     46.38 o 
   8  -3   6       28.82       52.83     28.12 o 
   9  -3   6      104.78       78.92     36.10 o 
  10  -3   6       83.26      184.58     64.07 o 
  11  -3   6       66.68       -8.66     46.40 o 
 -15  -2   6        1.23      -14.95     30.21 o 
 -14  -2   6      189.68      219.98     44.10 o 
 -13  -2   6        6.82      -30.93     23.62 o 
 -12  -2   6      314.27      291.23     32.68 o 
 -11  -2   6      421.74      408.44     35.79 o 
 -10  -2   6      494.54      629.14     32.02 o 
  -9  -2   6      827.83      793.13     45.65 o 
  -8  -2   6     2780.30     2825.01     78.07 o 
  -7  -2   6     1470.91     1470.90     49.79 o 
  -6  -2   6       12.02       10.85      7.91 o 
  -5  -2   6      426.08      447.58     19.20 o 
  -4  -2   6      691.28      799.92     26.43 o 
  -3  -2   6       37.43       52.26     10.38 o 
  -2  -2   6    12684.58    13086.08    221.74 o 
  -1  -2   6      914.68      935.62     25.99 o 
   0  -2   6    18433.16    18009.43    273.04 o 
   1  -2   6     1936.59     2128.59     41.34 o 
   2  -2   6    37542.43    36875.70    463.11 o 
   3  -2   6      413.77      372.59     15.32 o 
   4  -2   6     8206.00     7896.48    141.59 o 
   5  -2   6      843.84      807.90     52.25 o 
   6  -2   6     2386.98     2493.51     66.18 o 
   7  -2   6      144.78      154.03     28.06 o 
   8  -2   6       67.51        7.45     37.23 o 
   9  -2   6      493.49      700.56     94.71 o 
  10  -2   6      142.07       88.13     51.08 o 
  11  -2   6      367.85      226.97     82.68 o 
 -15  -1   6        0.18       -5.87     28.45 o 
 -14  -1   6      365.96      390.10     59.56 o 
 -13  -1   6      428.73      443.54    112.37 o 
 -12  -1   6      241.18      267.29     41.49 o 
 -11  -1   6     1639.16     1780.03     66.80 o 
 -10  -1   6      457.31      466.52     27.74 o 
  -9  -1   6     4193.45     4311.00     86.79 o 
  -8  -1   6        0.24        2.83      7.74 o 
  -7  -1   6    10014.65    10490.07    197.48 o 
  -6  -1   6     1723.68     1909.10     48.23 o 
  -5  -1   6       83.98       62.57     19.33 o 
  -4  -1   6      569.62      481.85     23.26 o 
  -3  -1   6     2060.52     1993.13     53.78 o 
  -2  -1   6    11492.72    11766.71    246.38 o 
  -1  -1   6     5258.97     5224.80    194.95 o 
   0  -1   6     4445.58     4680.17    114.59 o 
   1  -1   6     6266.82     6008.20    118.23 o 
   2  -1   6     2626.58     2550.31     42.48 o 
   3  -1   6     3384.46     3514.76     65.83 o 
   4  -1   6      652.22      552.35     28.15 o 
   5  -1   6      535.52      506.81     35.01 o 
   6  -1   6      149.77      130.19     24.41 o 
   7  -1   6      710.60      667.84     85.36 o 
   8  -1   6      347.53      216.96     60.95 o 
   9  -1   6       24.65      -12.12     38.61 o 
  10  -1   6      188.44      126.08     44.76 o 
 -15   0   6        8.40        7.19     28.68 o 
 -14   0   6      726.64      740.79     67.10 o 
 -13   0   6       79.91       12.66     26.79 o 
 -12   0   6      274.37      298.34     43.11 o 
 -11   0   6      151.32      132.41     57.86 o 
 -10   0   6     2353.68     2354.24     53.94 o 
  -9   0   6        8.81        3.61     12.23 o 
  -8   0   6     1889.32     1884.98     46.00 o 
  -7   0   6       81.61       58.91     10.37 o 
  -6   0   6       51.14       52.78      9.63 o 
  -5   0   6      119.36      113.01     12.79 o 
  -4   0   6     1113.91      963.47     36.56 o 
  -3   0   6      762.89      665.09     33.19 o 
  -2   0   6     1164.99     1185.91     40.94 o 
  -1   0   6     6096.89     6054.57    118.75 o 
   0   0   6    10210.32    11455.60    190.48 o 
   1   0   6    14595.33    14145.70    228.22 o 
   2   0   6       72.01      118.76     11.30 o 
   3   0   6     1985.41     1996.99     42.25 o 
   4   0   6      219.42      230.14     21.33 o 
   5   0   6      191.47      167.95     24.08 o 
   6   0   6      326.12      326.16     48.70 o 
   7   0   6      157.02      130.52     30.58 o 
   8   0   6      457.38      513.61     64.58 o 
   9   0   6      706.36      742.54    162.41 o 
  10   0   6      160.45       76.65     38.01 o 
 -16   1   6       17.64       -6.24     30.57 o 
 -15   1   6       27.64       10.84     29.55 o 
 -14   1   6       10.84       39.52     29.20 o 
 -13   1   6      246.71      245.74     40.11 o 
 -12   1   6      561.49      526.23     51.60 o 
 -11   1   6      132.02      174.04     27.46 o 
 -10   1   6     1077.86     1259.39     47.68 o 
  -9   1   6       41.27       44.41      9.08 o 
  -8   1   6      424.54      363.29     21.12 o 
  -7   1   6     2053.13     2274.66     48.16 o 
  -6   1   6        0.50        4.58      6.85 o 
  -5   1   6     1947.74     1844.61     57.57 o 
  -4   1   6     4695.84     4879.70    173.32 o 
  -3   1   6     8607.54     8496.75    219.68 o 
  -2   1   6     6824.82     6294.08    107.59 o 
  -1   1   6     9214.89     9128.72    150.63 o 
   0   1   6    13994.02    13573.97    218.68 o 
   1   1   6     4413.56     4043.94     81.40 o 
   2   1   6     8727.97     8239.11    147.16 o 
   3   1   6     1588.46     1499.54     40.87 o 
   4   1   6     1690.54     1678.03    101.24 o 
   5   1   6     2805.43     2747.27    167.26 o 
   6   1   6       66.95       72.37     24.53 o 
   7   1   6       41.53       48.15     27.49 o 
   8   1   6       15.84       26.55     23.36 o 
   9   1   6       24.60       11.42     28.46 o 
 -16   2   6       10.69       34.84     33.69 o 
 -15   2   6      748.60      827.97     71.17 o 
 -14   2   6        6.01       20.35     28.89 o 
 -13   2   6     1561.21     1426.74     79.63 o 
 -12   2   6      930.32      931.99     51.68 o 
 -11   2   6      126.36       86.45     21.61 o 
 -10   2   6       26.64        5.38     13.37 o 
  -9   2   6      594.05      601.83     28.82 o 
  -8   2   6       14.70       38.99      8.35 o 
  -7   2   6     6590.76     6454.24    121.53 o 
  -6   2   6       96.33      102.55      9.99 o 
  -5   2   6    11105.40    10751.58    208.67 o 
  -4   2   6     2412.77     2485.41     72.76 o 
  -3   2   6    14144.82    13731.63    322.82 o 
  -2   2   6      151.47      132.39     17.60 o 
  -1   2   6    24450.95    25083.12    385.38 o 
   0   2   6      100.81       66.49     11.63 o 
   1   2   6     2955.52     2885.97     65.39 o 
   2   2   6     1031.01     1018.65     36.72 o 
   3   2   6      963.96      884.11     37.86 o 
   4   2   6      106.15       85.75     19.54 o 
   5   2   6       81.94      111.57     21.04 o 
   6   2   6     1894.53     1834.66     63.92 o 
   7   2   6       45.05       32.81     22.53 o 
   8   2   6     1289.43     1358.85     68.14 o 
   9   2   6       65.96       32.12     26.52 o 
 -16   3   6      373.09      418.52     57.57 o 
 -15   3   6        2.22       -9.27     27.24 o 
 -14   3   6      504.00      476.86     54.51 o 
 -13   3   6      175.03       95.46     24.40 o 
 -12   3   6      141.04      108.13     23.25 o 
 -11   3   6      189.98      107.52     22.29 o 
 -10   3   6     2270.45     2119.27     81.27 o 
  -9   3   6      135.10      125.54     16.06 o 
  -8   3   6      782.46      869.48     40.19 o 
  -7   3   6     2254.26     2344.25     67.83 o 
  -6   3   6      277.17      319.70     14.87 o 
  -5   3   6       10.84       13.13      9.19 o 
  -4   3   6      158.08      154.66     20.23 o 
  -3   3   6      264.15      215.80     16.34 o 
  -2   3   6      459.83      479.00     21.35 o 
  -1   3   6     3929.10     3744.39     75.12 o 
   0   3   6        1.20       -1.56      8.71 o 
   1   3   6      947.83      905.58     34.74 o 
   2   3   6      213.91      188.00     20.41 o 
   3   3   6      342.98      327.62     23.83 o 
   4   3   6       56.09       52.03     16.07 o 
   5   3   6       39.61       56.21     18.72 o 
   6   3   6      322.22      355.01     36.16 o 
   7   3   6       76.20       86.59     25.49 o 
   8   3   6       73.47       48.55     25.91 o 
 -17   4   6      183.05      172.41    108.22 o 
 -16   4   6      182.64       26.84     45.54 o 
 -15   4   6      472.14      378.16     81.03 o 
 -14   4   6      809.24      877.87     70.02 o 
 -13   4   6      100.21       60.87     28.12 o 
 -12   4   6       29.18       42.12     23.49 o 
 -11   4   6       86.00       84.38     26.07 o 
 -10   4   6     1414.45     1704.96     75.89 o 
  -9   4   6      778.31      690.29     45.91 o 
  -8   4   6     1072.13      991.15     48.54 o 
  -7   4   6       25.83       30.20     12.46 o 
  -6   4   6    12513.32    12099.77    233.31 o 
  -5   4   6      502.48      511.63     24.24 o 
  -4   4   6    24767.96    23824.90    460.77 o 
  -3   4   6     2137.32     2054.78     52.03 o 
  -2   4   6     1051.28      873.03     30.89 o 
  -1   4   6    12212.51    12313.61    203.72 o 
   0   4   6     1965.04     1916.31     45.16 o 
   1   4   6     3359.48     3029.86     61.01 o 
   2   4   6      226.39      172.52     17.64 o 
   3   4   6     1471.30     1439.00     48.11 o 
   4   4   6      256.21      294.31     38.48 o 
   5   4   6     1581.93     1645.72     66.46 o 
   6   4   6      661.33      594.82     42.55 o 
   7   4   6      324.69      281.68     33.53 o 
 -17   5   6      166.82      104.93     58.52 o 
 -16   5   6        0.16       35.32     45.02 o 
 -15   5   6      736.91      715.05     68.51 o 
 -14   5   6        8.49       20.17     25.10 o 
 -13   5   6      793.11      642.39     56.68 o 
 -12   5   6      700.57      814.35     76.10 o 
 -11   5   6     2798.63     2619.52    101.26 o 
 -10   5   6       95.16       74.97     24.67 o 
  -9   5   6     1387.62     1511.79     65.83 o 
  -8   5   6     2212.45     2252.14     58.57 o 
  -7   5   6      764.22      579.87     26.90 o 
  -6   5   6     4483.12     4353.95    100.94 o 
  -5   5   6     8150.16     8198.19    172.93 o 
  -4   5   6     2141.36     1903.35     56.84 o 
  -3   5   6     5175.36     4877.14    101.70 o 
  -2   5   6     1466.77     1561.46     42.35 o 
  -1   5   6     3028.61     2896.37     72.07 o 
   0   5   6     1402.45     1219.59     41.44 o 
   1   5   6      522.38      571.31     38.06 o 
   2   5   6      182.11      188.88     24.11 o 
   3   5   6      678.78      623.53     46.52 o 
   4   5   6      438.36      501.26     45.15 o 
   5   5   6      350.78      381.06     42.80 o 
   6   5   6       65.19      138.09     39.16 o 
   7   5   6      137.78       64.46     37.45 o 
 -17   6   6        0.82       40.34     49.35 o 
 -16   6   6      119.03      120.79     39.73 o 
 -15   6   6      123.93       86.12     35.17 o 
 -14   6   6       92.90       -8.22     24.30 o 
 -13   6   6        5.02       14.28     22.95 o 
 -12   6   6      893.99      870.17     59.64 o 
 -11   6   6      196.95      195.75     32.39 o 
 -10   6   6     1236.08     1181.33     60.13 o 
  -9   6   6      523.36      492.20     30.39 o 
  -8   6   6     3539.75     3659.62    133.84 o 
  -7   6   6     4828.28     4818.74    113.32 o 
  -6   6   6     5836.94     6371.41    119.34 o 
  -5   6   6     5475.26     5437.28    124.23 o 
  -4   6   6        1.14        8.87      9.72 o 
  -3   6   6      496.64      381.39     28.65 o 
  -2   6   6     1157.29     1136.58     43.52 o 
  -1   6   6      554.16      582.08     31.94 o 
   0   6   6      517.44      560.67     44.93 o 
   1   6   6      988.88     1023.77    122.87 o 
   2   6   6      343.92      330.97     49.81 o 
   3   6   6     1343.55     1384.97     66.05 o 
   4   6   6      315.64      227.08     35.19 o 
   5   6   6     1354.49     1401.01     89.55 o 
   6   6   6        5.90      -24.84     30.13 o 
 -17   7   6       97.44       85.05     36.05 o 
 -16   7   6      288.94      321.74     50.51 o 
 -15   7   6      459.63      443.51     55.04 o 
 -14   7   6     1130.84     1064.42     72.11 o 
 -13   7   6      197.24      282.85     63.20 o 
 -12   7   6      393.07      280.13     37.96 o 
 -11   7   6      138.95      140.73     27.37 o 
 -10   7   6      455.54      425.48     38.83 o 
  -9   7   6     2047.77     1816.56     72.03 o 
  -8   7   6     2571.01     2485.58     70.99 o 
  -7   7   6       51.12       17.11     12.07 o 
  -6   7   6     9374.53     9342.27    168.59 o 
  -5   7   6      126.32      113.00     22.13 o 
  -4   7   6     6072.95     5685.84    251.23 o 
  -3   7   6      484.09      480.88     32.76 o 
  -2   7   6     2948.28     2838.65     73.79 o 
  -1   7   6      458.28      457.10     37.50 o 
   0   7   6       58.63       38.85     20.35 o 
   1   7   6       48.31       47.04     23.45 o 
   2   7   6      126.73      101.77     39.91 o 
   3   7   6       61.89       58.07     25.48 o 
   4   7   6       26.40       45.10     46.06 o 
   5   7   6        0.20       -2.54     27.60 o 
 -17   8   6        6.90       68.85     35.99 o 
 -16   8   6       58.41       31.30     31.62 o 
 -15   8   6       17.12       30.10     28.13 o 
 -14   8   6       22.53       22.52     24.85 o 
 -13   8   6      200.38      193.36     38.01 o 
 -12   8   6       76.36       54.14     27.88 o 
 -11   8   6     1740.56     1595.88     75.32 o 
 -10   8   6        0.75      -14.45     15.94 o 
  -9   8   6     4741.56     4558.24    134.28 o 
  -8   8   6        6.06        0.01     13.01 o 
  -7   8   6     5461.38     5890.37    218.34 o 
  -6   8   6     1255.11     1238.80     97.74 o 
  -5   8   6     1710.56     1787.50     60.95 o 
  -4   8   6      849.95      930.98     65.33 o 
  -3   8   6      397.99      386.42     41.73 o 
  -2   8   6     1509.03     1443.95    176.18 o 
  -1   8   6      159.13      124.34     31.06 o 
   0   8   6     1063.33     1082.78     63.95 o 
   1   8   6       57.02       51.83     30.91 o 
   2   8   6     2677.56     2589.42    111.44 o 
   3   8   6       63.89       66.27     51.47 o 
   4   8   6      408.64      413.57     46.66 o 
 -17   9   6      296.18      168.62     43.72 o 
 -16   9   6     1242.42      953.15    139.90 o 
 -15   9   6      474.45      503.38    123.54 o 
 -14   9   6       18.12       -2.42     24.70 o 
 -13   9   6       88.78       97.58     28.52 o 
 -12   9   6        5.76       13.64     21.09 o 
 -11   9   6       98.58      111.61     25.48 o 
 -10   9   6        3.30       18.75     18.58 o 
  -9   9   6        3.42       -1.78     16.77 o 
  -8   9   6      780.77      953.83     51.49 o 
  -7   9   6     2459.58     2374.73     88.05 o 
  -6   9   6      139.89      138.16     32.12 o 
  -5   9   6      548.23      654.96     49.08 o 
  -4   9   6       32.95       22.05     17.51 o 
  -3   9   6       81.49       48.79     19.57 o 
  -2   9   6        8.48       12.48     19.35 o 
  -1   9   6      201.24      258.56     35.90 o 
   0   9   6      120.98      137.33     31.58 o 
   1   9   6      137.31      136.11     33.74 o 
   2   9   6       63.72       93.90     51.08 o 
   3   9   6      322.01      300.24     41.14 o 
 -17  10   6       26.29       29.33     32.86 o 
 -16  10   6       52.51       53.50     31.69 o 
 -15  10   6      220.20      210.15     41.63 o 
 -14  10   6      355.99      345.99     76.71 o 
 -13  10   6      408.50      458.39     75.58 o 
 -12  10   6     1084.93     1180.41     64.39 o 
 -11  10   6       47.98        2.78     18.80 o 
 -10  10   6     1489.78     1242.53    100.17 o 
  -9  10   6      273.44      184.06     34.46 o 
  -8  10   6     1570.77     1817.72     92.46 o 
  -7  10   6      616.98      594.66     41.78 o 
  -6  10   6     1170.63     1235.80     50.97 o 
  -5  10   6     1289.61     1437.90     61.91 o 
  -4  10   6       25.76        2.76     17.23 o 
  -3  10   6     1907.07     1904.36     78.29 o 
  -2  10   6      237.38      230.50     33.13 o 
  -1  10   6      781.60      789.23    113.85 o 
   0  10   6      415.60      388.68     46.50 o 
   1  10   6      429.56      413.42     58.78 o 
   2  10   6      295.70      257.79     46.23 o 
 -16  11   6      193.50      177.32     41.19 o 
 -15  11   6        1.36       -3.27     25.66 o 
 -14  11   6      238.52      235.41     47.88 o 
 -13  11   6        5.95       39.98     24.38 o 
 -12  11   6      441.40      371.55     40.46 o 
 -11  11   6     1680.01     1782.28    109.34 o 
 -10  11   6        0.06        2.42     22.34 o 
  -9  11   6      445.63      578.84     51.08 o 
  -8  11   6       12.46        5.19     20.95 o 
  -7  11   6     1882.14     2046.00    145.36 o 
  -6  11   6      165.13      156.66     24.52 o 
  -5  11   6      364.95      372.00     32.66 o 
  -4  11   6      244.68      288.56     92.38 o 
  -3  11   6        2.45        9.25     20.29 o 
  -2  11   6      472.86      478.69     44.54 o 
  -1  11   6        2.45       20.46     24.30 o 
   0  11   6      385.61      406.36     52.64 o 
   1  11   6      132.73       79.62     34.61 o 
 -16  12   6      112.84      122.71     40.52 o 
 -15  12   6      237.73      206.27     39.67 o 
 -14  12   6      659.27      720.66     58.19 o 
 -13  12   6      402.92      365.24     43.66 o 
 -12  12   6      483.22      710.90    128.22 o 
 -11  12   6       57.79       17.31     24.41 o 
 -10  12   6       10.71       40.69     25.11 o 
  -9  12   6      182.38      121.72     28.74 o 
  -8  12   6      271.56      369.85     36.88 o 
  -7  12   6       25.53       22.37     16.39 o 
  -6  12   6       30.76       37.86     17.50 o 
  -5  12   6      310.08      331.75     31.16 o 
  -4  12   6      316.19      327.54     34.10 o 
  -3  12   6     1294.17     1224.72    165.53 o 
  -2  12   6       91.69       66.15     32.12 o 
  -1  12   6      474.39      449.20     48.85 o 
   0  12   6       16.33       35.76     29.75 o 
 -16  13   6        0.02      -10.52     25.62 o 
 -15  13   6        3.34       10.37     27.44 o 
 -14  13   6      163.61       75.55     30.24 o 
 -13  13   6        6.35       -1.56     26.67 o 
 -12  13   6      466.54      436.51     51.08 o 
 -11  13   6       31.01       23.55     25.11 o 
 -10  13   6      893.11     1043.57     63.72 o 
  -9  13   6       39.15       66.66     22.51 o 
  -8  13   6      739.74      772.25     91.25 o 
  -7  13   6       37.69       34.28     43.63 o 
  -6  13   6       71.57       46.40     40.69 o 
  -5  13   6       18.04        1.90     40.86 o 
  -4  13   6        0.58      -26.78     17.86 o 
  -3  13   6      246.66      284.47     51.69 o 
  -2  13   6      158.91      139.16     31.13 o 
 -15  14   6      278.16      304.98     44.58 o 
 -14  14   6       35.06       17.49     32.73 o 
 -13  14   6      677.26      748.70     65.10 o 
 -12  14   6       13.29       59.91     29.44 o 
 -11  14   6        3.01        7.45     22.86 o 
  -8  14   6       83.85      132.63     50.04 o 
  -7  14   6        0.96       -1.56     34.28 o 
  -6  14   6      699.40      612.08     87.61 o 
  -5  14   6       36.07       45.71     48.83 o 
  -4  14   6      341.82      380.76     77.92 o 
 -13  15   6      249.96      220.77     38.09 o 
 -12  15   6      216.29      268.21     34.28 o 
  -9  15   6        8.05       38.61     48.83 o 
  -8  15   6       70.78       26.49     45.19 o 
  -7  15   6        0.17      -16.80     40.17 o 
  -6  15   6        2.30      -23.55     45.02 o 
   4 -18   7       72.49       64.58     56.88 o 
   5 -18   7       37.55       18.99     38.01 o 
   0 -17   7       14.84       13.90     39.82 o 
   1 -17   7       74.72      129.93     38.26 o 
   2 -17   7        0.88        9.46     32.12 o 
   3 -17   7       50.46       25.80     29.41 o 
   4 -17   7        0.04        1.10     28.08 o 
   5 -17   7        1.15       -3.79     28.50 o 
   6 -17   7       18.89       43.31     26.08 o 
   7 -17   7        6.80       18.88     17.57 o 
   8 -17   7       15.40       29.20     22.95 o 
  -2 -16   7      155.23      136.50     39.47 o 
  -1 -16   7       25.76       15.45     28.27 o 
   0 -16   7      183.71      255.26     46.13 o 
   1 -16   7       66.45       58.86     32.78 o 
   2 -16   7      164.32      125.97     48.48 o 
   3 -16   7        9.54      -14.30     25.95 o 
   4 -16   7      175.77       89.79     56.01 o 
   5 -16   7      171.35      159.27     27.23 o 
   6 -16   7        1.93       16.51     16.38 o 
   7 -16   7      387.22      475.01     51.15 o 
   8 -16   7       11.44       -2.66     17.80 o 
   9 -16   7      558.67      746.91     52.76 o 
  -3 -15   7       65.55      102.88     23.92 o 
  -2 -15   7       26.02       46.96     18.80 o 
  -1 -15   7        8.92        8.92     14.93 o 
   0 -15   7       76.93      180.49     39.49 o 
   1 -15   7       77.07      -12.81     24.91 o 
   2 -15   7        6.19       23.95     26.37 o 
   3 -15   7      189.68      160.62     22.56 o 
   4 -15   7        0.11       11.82     15.81 o 
   5 -15   7      304.97      346.47     31.75 o 
   6 -15   7      117.99      143.33     21.65 o 
   7 -15   7       53.63       28.25     18.09 o 
   8 -15   7      117.50      108.91     22.91 o 
   9 -15   7        0.20       -8.35     18.51 o 
  10 -15   7       71.13       18.95     23.74 o 
  -5 -14   7      807.69      860.54     53.77 o 
  -4 -14   7       79.88       61.94     23.25 o 
  -3 -14   7      722.31      765.45     45.11 o 
  -2 -14   7       58.17       64.59     19.87 o 
  -1 -14   7      402.12      427.16     31.59 o 
   0 -14   7       18.07       -3.54     15.04 o 
   1 -14   7       76.33       59.12     16.59 o 
   2 -14   7        0.96        4.26     14.24 o 
   3 -14   7       16.94       19.47     15.57 o 
   4 -14   7       41.03       41.06     17.87 o 
   5 -14   7      123.80      135.56     24.03 o 
   6 -14   7      679.52      704.34     43.62 o 
   7 -14   7      349.73      291.67     29.37 o 
   8 -14   7      665.05      777.67     43.87 o 
   9 -14   7       60.02       40.09     20.63 o 
  10 -14   7      436.08      468.74     39.31 o 
  11 -14   7        0.16        3.15     24.12 o 
  -6 -13   7       19.58       -9.74     21.41 o 
  -5 -13   7        5.11        6.76     20.54 o 
  -4 -13   7      154.77      136.08     30.41 o 
  -3 -13   7       76.77       89.50     21.77 o 
  -2 -13   7      452.84      377.26     31.80 o 
  -1 -13   7       22.21       16.27     21.75 o 
   0 -13   7     1039.66      874.83     32.06 o 
   1 -13   7       30.80       67.24     15.82 o 
   2 -13   7      265.47      218.90     22.49 o 
   3 -13   7      489.52      418.77     26.32 o 
   4 -13   7      218.86      299.99     41.97 o 
   5 -13   7      537.99      542.38     52.93 o 
   6 -13   7      591.83      686.76     71.98 o 
   7 -13   7      167.80      160.25     23.25 o 
   8 -13   7      992.11     1010.91     80.22 o 
   9 -13   7      104.72       96.80     24.27 o 
  10 -13   7       35.42      105.03     25.11 o 
  11 -13   7        9.12       20.50     25.25 o 
  -7 -12   7        5.71       14.99     22.14 o 
  -6 -12   7      282.66      350.85     38.38 o 
  -5 -12   7       86.63       29.55     21.35 o 
  -4 -12   7      555.26      701.22     44.88 o 
  -3 -12   7     1111.39      915.30     66.11 o 
  -2 -12   7      309.80      329.22     47.85 o 
  -1 -12   7       90.16      103.06     17.24 o 
   0 -12   7      814.55      743.49     31.47 o 
   1 -12   7      299.51      235.18     20.52 o 
   2 -12   7      558.93      584.93     28.27 o 
   3 -12   7      218.97      244.34     26.38 o 
   4 -12   7     2702.67     2613.15     86.68 o 
   5 -12   7       16.88       28.52     15.06 o 
   6 -12   7     2127.29     2058.37     67.90 o 
   7 -12   7      267.87      295.59     28.47 o 
   8 -12   7      314.30      251.38     32.96 o 
   9 -12   7       21.04       38.65     19.82 o 
  10 -12   7        0.61      -25.91     17.27 o 
  11 -12   7       33.21       37.48     23.46 o 
  -8 -11   7      147.28      187.14     50.78 o 
  -7 -11   7      398.80      453.12     43.32 o 
  -6 -11   7       60.30       63.36     23.05 o 
  -5 -11   7      438.52      502.47     39.76 o 
  -4 -11   7      141.61      155.62     24.84 o 
  -3 -11   7      546.55      537.61     36.40 o 
  -2 -11   7      302.74      393.17     25.63 o 
  -1 -11   7     1091.79      880.69     54.04 o 
   0 -11   7      291.83      336.73     28.64 o 
   1 -11   7        8.69       16.25     16.97 o 
   2 -11   7      537.11      522.86     32.90 o 
   3 -11   7      250.23      302.37     27.55 o 
   4 -11   7      193.79      229.60     25.66 o 
   5 -11   7      161.28      133.50     20.08 o 
   6 -11   7      283.23      284.38     26.35 o 
   7 -11   7       56.93       64.64     18.82 o 
   8 -11   7       18.80       11.63     16.47 o 
   9 -11   7       66.90       73.91     26.57 o 
  10 -11   7      142.20      171.09     28.01 o 
  11 -11   7       62.74       45.12     29.45 o 
  12 -11   7       21.83       77.28     55.06 o 
  -9 -10   7        1.75      -19.82     20.69 o 
  -8 -10   7      161.11      152.48     31.20 o 
  -7 -10   7       20.34       -8.12     18.72 o 
  -6 -10   7      965.59      987.87     53.78 o 
  -5 -10   7       23.70       37.67     18.24 o 
  -4 -10   7      100.75       26.05     14.92 o 
  -3 -10   7     1217.87      987.85     50.73 o 
  -2 -10   7       41.04        5.07     11.35 o 
  -1 -10   7     3662.58     3289.15     77.02 o 
   0 -10   7       24.81       -2.50     10.20 o 
   1 -10   7     4415.39     4139.05    104.77 o 
   2 -10   7        9.26       11.30     13.60 o 
   3 -10   7     6342.33     6360.53    147.35 o 
   4 -10   7      130.20      103.48     19.98 o 
   5 -10   7     4924.11     4914.61    108.24 o 
   6 -10   7      357.57      368.40     35.52 o 
   7 -10   7     2107.29     2132.91     65.33 o 
   8 -10   7       26.84       -1.81     16.27 o 
   9 -10   7       56.90       88.07     22.59 o 
  10 -10   7        0.38       26.58     22.18 o 
  11 -10   7       61.86       34.95     27.80 o 
  12 -10   7       21.22       65.98     31.48 o 
 -10  -9   7        0.92      -15.85     22.89 o 
  -9  -9   7      102.72      141.08     31.13 o 
  -8  -9   7       85.50       90.71     25.11 o 
  -7  -9   7       18.23       49.34     20.99 o 
  -6  -9   7      144.66      182.63     27.11 o 
  -5  -9   7       50.52       -2.58     12.69 o 
  -4  -9   7       36.64       59.04     14.55 o 
  -3  -9   7      276.26      252.20     21.97 o 
  -2  -9   7      619.95      510.09     38.26 o 
  -1  -9   7     3585.67     3512.07     80.08 o 
   0  -9   7     1239.16     1410.61     53.75 o 
   1  -9   7     1263.92     1339.32     65.67 o 
   2  -9   7     3432.37     3360.43     89.54 o 
   3  -9   7     1289.51     1260.85     51.01 o 
   4  -9   7     2305.28     2117.99     59.12 o 
   5  -9   7        5.02       -7.03     11.83 o 
   6  -9   7       26.91        4.11     15.46 o 
   7  -9   7      105.80      149.46     22.58 o 
   8  -9   7       22.30        9.31     17.13 o 
   9  -9   7        2.09       -5.86     16.68 o 
  10  -9   7      117.42      105.84     29.45 o 
  11  -9   7        5.82       11.72     25.05 o 
  12  -9   7       15.26       13.24     29.51 o 
 -11  -8   7      763.80      865.67     72.75 o 
 -10  -8   7        0.07       34.49     24.20 o 
  -9  -8   7     1572.58     1688.94     74.73 o 
  -8  -8   7      255.72      178.39     37.56 o 
  -7  -8   7     1092.95     1320.91     60.10 o 
  -6  -8   7      146.74      133.95     28.29 o 
  -5  -8   7        5.46        0.20     21.54 o 
  -4  -8   7      735.23      598.44     36.96 o 
  -3  -8   7      311.53      414.97     28.64 o 
  -2  -8   7      769.14      643.61     28.50 o 
  -1  -8   7      724.36      807.70     28.77 o 
   0  -8   7     1387.79     1241.76     40.22 o 
   1  -8   7     1181.10     1209.32     39.91 o 
   2  -8   7     4803.10     4735.22    114.51 o 
   3  -8   7       15.00        0.76     16.59 o 
   4  -8   7     1309.55     1355.27     44.80 o 
   5  -8   7       88.19       92.74     16.93 o 
   6  -8   7      218.40      248.50     24.55 o 
   7  -8   7      446.67      489.69     33.67 o 
   8  -8   7       40.71       54.87     18.97 o 
   9  -8   7      194.98      169.46     30.81 o 
  10  -8   7      328.18      343.45     85.07 o 
  11  -8   7       33.96       40.37     38.57 o 
 -12  -7   7       13.33        9.95     36.69 o 
 -11  -7   7      184.22      212.04     23.47 o 
 -10  -7   7        3.48        2.55     14.64 o 
  -9  -7   7        0.55        6.78     13.27 o 
  -8  -7   7     2280.71     2074.17     56.13 o 
  -7  -7   7       16.94       38.39     10.80 o 
  -6  -7   7     1537.47     1385.49     52.82 o 
  -5  -7   7      259.32      178.56     20.05 o 
  -4  -7   7     2212.18     1978.33     55.63 o 
  -3  -7   7     2422.75     2247.40     52.91 o 
  -2  -7   7      340.60      254.08     17.72 o 
  -1  -7   7     2027.72     1751.99     49.62 o 
   0  -7   7     7720.47     7349.67    127.68 o 
   1  -7   7     2692.60     2541.00     57.17 o 
   2  -7   7     5423.29     5563.97    114.22 o 
   3  -7   7     3169.12     3060.93     83.90 o 
   4  -7   7     1455.69     1253.49     42.66 o 
   5  -7   7     1105.41     1274.31     44.96 o 
   6  -7   7      476.93      543.70     53.26 o 
   7  -7   7      313.40      272.30     26.97 o 
   8  -7   7        2.15       15.28     21.64 o 
   9  -7   7      377.77      339.77     39.60 o 
  10  -7   7        0.12      -20.51     22.30 o 
  11  -7   7        0.51      -44.26     29.51 o 
 -12  -6   7      578.96      611.15     50.56 o 
 -11  -6   7      742.84      779.04     60.71 o 
 -10  -6   7      392.30      452.66     32.60 o 
  -9  -6   7        7.39       -0.91     12.40 o 
  -8  -6   7       58.09      106.41     15.92 o 
  -7  -6   7       11.34        6.97     10.52 o 
  -6  -6   7     1148.09     1000.65     32.67 o 
  -5  -6   7      375.20      393.26     19.87 o 
  -4  -6   7     2368.39     2098.66     46.27 o 
  -3  -6   7     2315.04     2283.01     44.73 o 
  -2  -6   7    13175.88    13169.14    201.96 o 
  -1  -6   7     1446.57     1489.87     35.56 o 
   0  -6   7    13369.18    13567.81    217.06 o 
   1  -6   7      199.45      141.75     14.71 o 
   2  -6   7     3353.43     2804.10     62.22 o 
   3  -6   7     1171.43     1169.36     39.30 o 
   4  -6   7       90.06       52.18     13.90 o 
   5  -6   7      133.85      141.04     23.67 o 
   6  -6   7      306.57      322.93     23.85 o 
   7  -6   7     2058.13     2018.87     74.26 o 
   8  -6   7     2243.28     2390.43     86.19 o 
   9  -6   7      265.34      242.18     43.05 o 
  10  -6   7       17.05        3.71     41.30 o 
  11  -6   7      208.14      248.09     82.33 o 
 -13  -5   7      218.46      240.39     56.47 o 
 -12  -5   7      235.67      290.29     31.63 o 
 -11  -5   7      886.48      935.63     42.20 o 
 -10  -5   7      135.08       97.87     25.00 o 
  -9  -5   7     2302.11     2298.03     59.86 o 
  -8  -5   7      494.72      558.36     44.06 o 
  -7  -5   7     1701.54     1611.97     44.57 o 
  -6  -5   7      206.18      222.01     22.56 o 
  -5  -5   7      115.41      170.88     14.29 o 
  -4  -5   7        1.05       -3.91      7.32 o 
  -3  -5   7      510.20      640.23     27.22 o 
  -2  -5   7      668.44      640.50     32.10 o 
  -1  -5   7      253.49      232.94     18.77 o 
   0  -5   7      861.03      789.80     37.79 o 
   1  -5   7       17.03       22.09      7.60 o 
   2  -5   7      369.50      296.78     25.35 o 
   3  -5   7       94.06       97.42     12.69 o 
   4  -5   7      985.88     1097.56     39.11 o 
   5  -5   7      124.64      160.01     18.06 o 
   6  -5   7       34.08       -0.91     12.14 o 
   7  -5   7       76.24       84.64     23.62 o 
   8  -5   7      278.97      241.58     89.52 o 
   9  -5   7      239.95      241.95     44.01 o 
  10  -5   7      126.88      108.22     58.52 o 
  11  -5   7       69.17       48.48     52.81 o 
 -14  -4   7      255.86      243.68     40.68 o 
 -13  -4   7       33.55       40.57     25.30 o 
 -12  -4   7      418.44      362.40     33.41 o 
 -11  -4   7       13.87       23.78     15.67 o 
 -10  -4   7      313.50      290.49     24.99 o 
  -9  -4   7     1439.49     1331.93     43.72 o 
  -8  -4   7       34.49       28.94     11.45 o 
  -7  -4   7     2729.83     2520.79     58.00 o 
  -6  -4   7        7.03        1.02      8.22 o 
  -5  -4   7    18916.78    18516.37    279.53 o 
  -4  -4   7     1363.70     1202.51     32.54 o 
  -3  -4   7    25987.25    23867.19    351.21 o 
  -2  -4   7        3.07       17.24      8.28 o 
  -1  -4   7    22436.88    21811.05    298.76 o 
   0  -4   7     7178.83     7121.32    109.37 o 
   1  -4   7     8084.85     7535.07    115.84 o 
   2  -4   7     2492.61     2205.31     47.77 o 
   3  -4   7     1802.55     1791.12     42.58 o 
   4  -4   7       76.45       39.69     11.09 o 
   5  -4   7      358.53      402.12     28.75 o 
   6  -4   7      466.15      493.51     33.04 o 
   7  -4   7     1557.11     1605.86    114.62 o 
   8  -4   7       92.82      140.73     36.71 o 
   9  -4   7      965.59      978.81    107.53 o 
  10  -4   7       95.36      194.62     63.55 o 
  11  -4   7      228.70      187.52     67.53 o 
 -14  -3   7      227.06      198.08     42.68 o 
 -13  -3   7      513.90      393.81     43.73 o 
 -12  -3   7      403.75      320.81     33.63 o 
 -11  -3   7      790.91      798.51     38.31 o 
 -10  -3   7     1249.35     1384.33     52.94 o 
  -9  -3   7     4255.88     4094.19     95.61 o 
  -8  -3   7      345.64      374.31     23.05 o 
  -7  -3   7     7979.86     8177.65    138.86 o 
  -6  -3   7      251.50      199.41     20.85 o 
  -5  -3   7     3113.95     2696.86     55.88 o 
  -4  -3   7    11095.84    10722.39    168.32 o 
  -3  -3   7     4164.79     3743.68     68.92 o 
  -2  -3   7    16577.89    15963.58    310.45 o 
  -1  -3   7     1096.73      938.42     35.32 o 
   0  -3   7     2803.28     2580.17     49.49 o 
   1  -3   7       24.42       -4.65      6.72 o 
   2  -3   7      140.12      116.98     16.43 o 
   3  -3   7       24.43       11.61      7.35 o 
   4  -3   7       18.02        6.12      9.26 o 
   5  -3   7       63.93       50.13     15.65 o 
   6  -3   7        2.09        4.55     17.32 o 
   7  -3   7      379.83      350.97     69.09 o 
   8  -3   7      585.74      574.51     85.19 o 
   9  -3   7       92.73      214.71     61.81 o 
  10  -3   7        9.73       11.95     46.06 o 
 -15  -2   7      211.80      177.04     43.43 o 
 -14  -2   7       29.56       18.44     28.66 o 
 -13  -2   7      158.88      209.63     89.60 o 
 -12  -2   7      187.14      186.68     30.46 o 
 -11  -2   7      332.38      292.75     29.14 o 
 -10  -2   7       15.41      -11.20     11.18 o 
  -9  -2   7       37.48       40.33     12.99 o 
  -8  -2   7     2405.58     2552.12     72.58 o 
  -7  -2   7     5290.43     5365.26     97.68 o 
  -6  -2   7      931.98      978.32     33.98 o 
  -5  -2   7     7852.85     8152.77    133.07 o 
  -4  -2   7     5425.85     5577.43     95.41 o 
  -3  -2   7     2017.54     2423.83     55.09 o 
  -2  -2   7     3620.51     3743.92     91.81 o 
  -1  -2   7      550.94      638.50     22.57 o 
   0  -2   7     1204.77     1174.11     28.68 o 
   1  -2   7      262.65      230.10     14.15 o 
   2  -2   7        1.39       -8.68      5.79 o 
   3  -2   7      164.84      162.53     12.88 o 
   4  -2   7     3988.37     4221.05     81.05 o 
   5  -2   7      513.97      533.65     37.64 o 
   6  -2   7     1423.19     1293.61     76.98 o 
   7  -2   7        4.28        6.93     38.79 o 
   8  -2   7     1430.56     1662.93    136.61 o 
   9  -2   7        1.87       -1.73     42.59 o 
  10  -2   7      209.69      221.28     67.70 o 
 -15  -1   7        6.82        0.42     56.45 o 
 -14  -1   7      858.27      869.64     71.92 o 
 -13  -1   7      201.68      222.31     41.01 o 
 -12  -1   7      651.00      715.82     59.02 o 
 -11  -1   7      549.31      622.57     46.05 o 
 -10  -1   7     4230.41     4438.78     91.36 o 
  -9  -1   7        6.46       -3.07     10.75 o 
  -8  -1   7     5162.14     5510.44    113.26 o 
  -7  -1   7     1011.14      933.85     29.80 o 
  -6  -1   7     7782.00     7622.03    125.87 o 
  -5  -1   7    15599.82    15854.88    268.51 o 
  -4  -1   7      536.57      383.18     33.01 o 
  -3  -1   7     7413.64     7245.88    149.83 o 
  -2  -1   7     4016.25     3887.80     78.92 o 
  -1  -1   7     9099.06     8758.03    162.62 o 
   0  -1   7     1510.15     1398.62     33.78 o 
   1  -1   7      773.05      662.07     18.35 o 
   2  -1   7      282.51      341.29     15.44 o 
   3  -1   7       42.49       34.62     11.02 o 
   4  -1   7        5.02       18.63     13.52 o 
   5  -1   7      192.67      215.08     28.52 o 
   6  -1   7      438.38      468.20     53.98 o 
   7  -1   7      578.53      508.02     80.86 o 
   8  -1   7      102.94       94.89     50.39 o 
   9  -1   7      174.92      144.58     59.56 o 
 -16   0   7       85.51       82.21     40.24 o 
 -15   0   7        1.83      -25.59     28.83 o 
 -14   0   7      115.17      208.22     41.75 o 
 -13   0   7      578.40      542.59    151.16 o 
 -12   0   7     2021.59     2109.07    112.81 o 
 -11   0   7      241.32      249.48     36.94 o 
 -10   0   7     2749.32     3011.59     68.44 o 
  -9   0   7       12.47        4.92      8.87 o 
  -8   0   7    15800.45    15801.66    222.99 o 
  -7   0   7      108.54       42.70      9.76 o 
  -6   0   7    26254.21    25716.49    393.27 o 
  -5   0   7     1020.02      832.69     30.12 o 
  -4   0   7    11925.32    11209.30    229.10 o 
  -3   0   7     5120.22     5360.49    150.39 o 
  -2   0   7     6250.79     6259.80    108.93 o 
  -1   0   7      928.07      834.01     43.07 o 
   0   0   7      257.40      301.07     17.05 o 
   1   0   7     2277.94     2193.68     75.10 o 
   2   0   7     2548.24     2591.60     55.85 o 
   3   0   7     1917.33     1914.85     48.18 o 
   4   0   7     1134.90     1185.76     64.73 o 
   5   0   7      663.69      695.84     64.96 o 
   6   0   7       29.68       34.92     23.68 o 
   7   0   7      842.18      967.28     75.65 o 
   8   0   7       89.67       18.60     28.01 o 
   9   0   7       15.04       21.32     29.38 o 
 -16   1   7      155.55      122.53     72.72 o 
 -15   1   7      881.83      773.59     69.82 o 
 -14   1   7      596.20      531.94     57.99 o 
 -13   1   7      730.30      805.06     63.75 o 
 -12   1   7        6.33        8.52     22.04 o 
 -11   1   7       63.96        9.61     16.67 o 
 -10   1   7      133.98      106.75     21.20 o 
  -9   1   7       64.27       38.94     10.56 o 
  -8   1   7      388.63      343.30     32.12 o 
  -7   1   7      251.17      217.57     22.85 o 
  -6   1   7     4193.21     4808.73    118.26 o 
  -5   1   7      313.37      272.71     17.64 o 
  -4   1   7     1667.72     1562.22     47.71 o 
  -3   1   7      734.16      855.62     32.25 o 
  -2   1   7     2174.85     2253.66     55.10 o 
  -1   1   7     3643.75     4195.23     81.75 o 
   0   1   7      824.09      912.97     31.76 o 
   1   1   7     1837.57     1940.13     47.13 o 
   2   1   7      378.80      373.44     22.17 o 
   3   1   7      561.82      527.93     31.34 o 
   4   1   7     4113.01     4494.72    160.24 o 
   5   1   7      262.31      266.21     35.92 o 
   6   1   7      470.53      476.05     46.72 o 
   7   1   7      300.68      241.54     34.17 o 
   8   1   7      132.80      129.72     36.24 o 
 -16   2   7        0.18        4.13     43.11 o 
 -15   2   7      475.79      424.81     55.56 o 
 -14   2   7        0.92      -13.50     24.54 o 
 -13   2   7      610.70      576.97     86.66 o 
 -12   2   7      125.12       89.09     23.06 o 
 -11   2   7     5970.79     6640.90    158.32 o 
 -10   2   7       18.39      -11.59     13.53 o 
  -9   2   7     9539.38    10322.27    192.20 o 
  -8   2   7      760.58      767.03     31.87 o 
  -7   2   7    12077.45    11679.05    206.03 o 
  -6   2   7     3343.47     3129.30     66.56 o 
  -5   2   7     5598.10     5583.03    141.82 o 
  -4   2   7     2888.01     2656.49     80.86 o 
  -3   2   7     1452.38     1482.34     41.49 o 
  -2   2   7     3830.93     3653.16     73.14 o 
  -1   2   7      217.40      154.92     15.51 o 
   0   2   7      631.49      512.31     26.11 o 
   1   2   7     4350.54     4310.11     90.37 o 
   2   2   7       81.86       68.14     15.40 o 
   3   2   7      413.40      436.58     41.44 o 
   4   2   7        6.64       23.71     17.53 o 
   5   2   7     1375.59     1283.21     99.37 o 
   6   2   7        1.62        0.45     20.80 o 
   7   2   7      410.04      421.64     73.25 o 
   8   2   7      207.48      189.89     44.15 o 
 -17   3   7      377.65      421.31     60.92 o 
 -16   3   7      269.73      337.37     52.37 o 
 -15   3   7      859.02     1027.12    117.74 o 
 -14   3   7       66.36       62.97     31.65 o 
 -13   3   7      258.17      353.14     37.25 o 
 -12   3   7      220.17      256.42     31.25 o 
 -11   3   7     1825.79     1761.67     71.68 o 
 -10   3   7     2484.31     2240.79     70.81 o 
  -9   3   7     1069.32      882.61     37.06 o 
  -8   3   7    13608.35    12918.46    270.25 o 
  -7   3   7      719.36      661.44     23.17 o 
  -6   3   7     6550.08     6362.30    168.49 o 
  -5   3   7       57.43       60.76     13.72 o 
  -4   3   7     3231.99     3200.58     81.46 o 
  -3   3   7     2314.72     2729.59     64.84 o 
  -2   3   7       87.24      111.75     13.82 o 
  -1   3   7      113.24      124.28     15.00 o 
   0   3   7      438.44      415.35     25.00 o 
   1   3   7      710.56      711.97     37.99 o 
   2   3   7      242.17      198.59     23.95 o 
   3   3   7      761.30      747.09     42.32 o 
   4   3   7      148.41      100.89     18.87 o 
   5   3   7       53.55       92.14     23.44 o 
   6   3   7       64.36       45.89     23.52 o 
   7   3   7        0.01       -1.62     21.80 o 
 -17   4   7        3.81        7.10     46.23 o 
 -16   4   7      109.40       49.52     52.46 o 
 -15   4   7      156.39      226.65     65.80 o 
 -14   4   7      172.40       88.62     32.27 o 
 -13   4   7     1592.47     1544.07    107.96 o 
 -12   4   7      160.28      121.83     31.59 o 
 -11   4   7     1326.50     1239.55     68.11 o 
 -10   4   7       26.48       85.60     46.75 o 
  -9   4   7       43.60        1.27     16.02 o 
  -8   4   7      381.81      346.90     27.90 o 
  -7   4   7      590.87      809.07     36.10 o 
  -6   4   7       68.83      117.97     15.17 o 
  -5   4   7     1301.07     1424.85     46.03 o 
  -4   4   7      493.27      549.75     29.63 o 
  -3   4   7       67.69       81.36     20.54 o 
  -2   4   7     3762.21     3570.20     75.10 o 
  -1   4   7     1430.68     1394.40     42.33 o 
   0   4   7     5871.35     5821.07    114.34 o 
   1   4   7      197.78      172.41     20.76 o 
   2   4   7     3306.41     3429.96     75.76 o 
   3   4   7      278.94      311.80     26.56 o 
   4   4   7     1892.40     1853.70     59.50 o 
   5   4   7      183.29      247.01     29.78 o 
   6   4   7       48.69       54.38     23.22 o 
 -17   5   7       35.77       43.63     54.37 o 
 -16   5   7      263.83      327.43     76.36 o 
 -15   5   7       30.16      -23.16     31.95 o 
 -14   5   7      118.93      112.03     34.03 o 
 -13   5   7     1008.64     1146.09    149.51 o 
 -12   5   7      461.90      449.19     80.86 o 
 -11   5   7     3120.45     3094.83    111.93 o 
 -10   5   7      395.64      441.61     61.55 o 
  -9   5   7     6361.03     6529.70    150.84 o 
  -8   5   7        9.54       13.14     12.17 o 
  -7   5   7     8495.40     8365.21    220.83 o 
  -6   5   7       24.50       56.16     10.38 o 
  -5   5   7     1443.38     1504.21     49.47 o 
  -4   5   7      246.30      361.43     37.42 o 
  -3   5   7       81.67       79.58     14.94 o 
  -2   5   7      742.07      769.85     31.52 o 
  -1   5   7      837.54      885.10     34.76 o 
   0   5   7     1332.13     1309.13     47.47 o 
   1   5   7      153.12      188.84     24.23 o 
   2   5   7      329.53      309.94     41.26 o 
   3   5   7     1323.19     1304.07     65.49 o 
   4   5   7       15.15       19.67     23.63 o 
   5   5   7      336.20      354.80     52.77 o 
   6   5   7       20.93       27.33     33.24 o 
 -17   6   7       17.08       40.05     35.19 o 
 -16   6   7      772.05      753.32     71.85 o 
 -15   6   7       83.39       24.50     26.69 o 
 -14   6   7     1851.32     1758.21    157.48 o 
 -13   6   7      234.37      154.87     35.12 o 
 -12   6   7      880.27     1033.71     99.65 o 
 -11   6   7     1127.41     1179.57     63.17 o 
 -10   6   7     3038.47     3124.73    119.21 o 
  -9   6   7     1835.19     2062.97     65.27 o 
  -8   6   7      129.53      107.64     31.29 o 
  -7   6   7     2548.79     2708.71     74.98 o 
  -6   6   7     1228.81     1190.96     45.88 o 
  -5   6   7     9004.46     9677.88    207.57 o 
  -4   6   7      754.73      736.72     37.57 o 
  -3   6   7     1075.63     1072.47     40.77 o 
  -2   6   7      220.18      237.03     21.40 o 
  -1   6   7     3898.54     3757.23     90.97 o 
   0   6   7      950.76      887.20     41.86 o 
   1   6   7      933.92      943.49     52.21 o 
   2   6   7        8.43        3.67     21.06 o 
   3   6   7        1.59      -13.67     23.30 o 
   4   6   7       78.89       80.29     28.96 o 
   5   6   7       79.87       83.80     36.85 o 
 -17   7   7        5.40       22.37     30.10 o 
 -16   7   7       53.12       33.52     35.84 o 
 -15   7   7       75.73       57.77     30.84 o 
 -14   7   7      485.05      453.30     52.24 o 
 -13   7   7      590.77      487.66     50.20 o 
 -12   7   7        6.40       16.16     20.60 o 
 -11   7   7      658.91      589.50    125.36 o 
 -10   7   7      232.81      234.48     49.78 o 
  -9   7   7       88.39      102.62     19.05 o 
  -8   7   7     3168.25     3307.73     90.14 o 
  -7   7   7     1560.24     1705.15    146.14 o 
  -6   7   7       16.55       14.99     19.31 o 
  -5   7   7      113.91       65.55     14.60 o 
  -4   7   7      456.90      406.48     27.24 o 
  -3   7   7      238.47      256.98     26.14 o 
  -2   7   7      172.79      210.94     23.86 o 
  -1   7   7     2476.17     2534.21    105.17 o 
   0   7   7      111.69      194.83     31.50 o 
   1   7   7      837.25      815.07     51.23 o 
   2   7   7      573.84      599.06     48.56 o 
   3   7   7      165.27      173.06     34.52 o 
   4   7   7      174.46      160.80     34.77 o 
 -17   8   7       90.91       79.85     37.35 o 
 -16   8   7      140.55       64.70     40.00 o 
 -15   8   7      473.05      533.31     59.69 o 
 -14   8   7      123.39      121.27     32.85 o 
 -13   8   7      415.34      485.13     50.39 o 
 -12   8   7      794.18      814.50     56.14 o 
 -11   8   7      610.21      668.51     48.91 o 
 -10   8   7      669.58      879.65     52.09 o 
  -9   8   7      140.34      228.93     46.32 o 
  -8   8   7     5901.57     6382.11    240.50 o 
  -7   8   7     3607.51     3580.03    120.63 o 
  -6   8   7     2139.73     2430.29     93.25 o 
  -5   8   7     2120.31     2042.64     58.88 o 
  -4   8   7      191.39      201.50     29.24 o 
  -3   8   7     2441.40     2397.31     91.41 o 
  -2   8   7        9.14       -1.90     17.96 o 
  -1   8   7      473.89      442.15     44.87 o 
   0   8   7      172.72      160.49     28.55 o 
   1   8   7      364.47      303.84     36.64 o 
   2   8   7      510.95      442.44     84.73 o 
   3   8   7       10.69       19.10     26.04 o 
 -17   9   7        0.47       -2.73     31.00 o 
 -16   9   7     1354.57     1175.17    166.22 o 
 -15   9   7        4.72        6.60     26.43 o 
 -14   9   7     1284.84     1579.33     83.61 o 
 -13   9   7        2.88        2.48     44.24 o 
 -12   9   7     1637.96     1793.70     81.13 o 
 -11   9   7      115.29       82.31     25.19 o 
 -10   9   7     1989.45     2216.47     84.98 o 
  -9   9   7      511.46      484.47     52.46 o 
  -8   9   7      969.75     1111.45     72.55 o 
  -7   9   7       20.76       35.27     20.20 o 
  -6   9   7      111.73       84.55     19.96 o 
  -5   9   7      308.96      295.18     39.13 o 
  -4   9   7       51.19       43.06     25.54 o 
  -3   9   7      195.51      214.15     34.80 o 
  -2   9   7        9.14      -21.84     18.32 o 
  -1   9   7        8.35       54.73     25.37 o 
   0   9   7        1.94      -14.30     22.36 o 
   1   9   7        6.22       10.09     21.09 o 
   2   9   7       15.37       50.41     31.11 o 
 -17  10   7      186.02      158.49     44.38 o 
 -16  10   7      220.58      194.93     84.67 o 
 -15  10   7       66.19       15.55     26.86 o 
 -14  10   7       99.21      127.25     42.77 o 
 -13  10   7      154.46       68.90     26.53 o 
 -12  10   7       62.04       80.11     28.66 o 
 -11  10   7      214.33      220.42     42.59 o 
 -10  10   7      509.70      644.64     59.91 o 
  -9  10   7      188.09      194.97     37.75 o 
  -8  10   7      939.27      872.50     63.03 o 
  -7  10   7      232.43      297.64     34.89 o 
  -6  10   7     1251.21     1152.27     57.77 o 
  -5  10   7        0.68      -24.52     16.35 o 
  -4  10   7     1622.20     1610.33     72.57 o 
  -3  10   7      124.88      131.16     29.85 o 
  -2  10   7      477.03      485.32     47.22 o 
  -1  10   7      613.60      711.79     84.76 o 
   0  10   7        0.13      -32.98     26.23 o 
   1  10   7      454.97      405.85     44.18 o 
 -16  11   7       97.47       48.52     31.69 o 
 -15  11   7     1313.37     1160.65     75.14 o 
 -14  11   7      235.16      175.77     36.02 o 
 -13  11   7      914.90     1029.47     64.70 o 
 -12  11   7      140.44       94.89     36.19 o 
 -11  11   7      581.89      707.49     64.24 o 
 -10  11   7       67.46       99.56     31.51 o 
  -9  11   7       57.91       60.60     27.70 o 
  -8  11   7      289.88      232.71     36.53 o 
  -7  11   7       46.18       33.71     18.88 o 
  -6  11   7       23.63       13.92     19.16 o 
  -5  11   7      625.31      632.89     96.96 o 
  -4  11   7        8.05       16.42     22.39 o 
  -3  11   7      611.42      641.19     50.12 o 
  -2  11   7        3.05      -23.23     22.81 o 
  -1  11   7      438.83      459.29     52.03 o 
   0  11   7       14.51        5.34     27.94 o 
 -16  12   7       78.90       70.64     32.61 o 
 -15  12   7      155.70      214.01     57.40 o 
 -14  12   7       15.28       -4.14     24.11 o 
 -13  12   7      424.33      541.09     63.37 o 
 -12  12   7        1.23        9.00     28.57 o 
 -11  12   7      205.61      266.82     44.67 o 
 -10  12   7      128.58      178.52     37.40 o 
  -9  12   7      158.06      135.92     31.69 o 
  -8  12   7       13.23       28.05     24.41 o 
  -7  12   7      326.50      370.36     78.61 o 
  -6  12   7      319.69      365.23     42.42 o 
  -5  12   7      264.91      273.26     33.54 o 
  -4  12   7        2.63       -2.05     21.62 o 
  -3  12   7       50.49       68.95     25.96 o 
  -2  12   7       94.58       74.23     31.16 o 
  -1  12   7      141.82      119.18     35.75 o 
 -15  13   7      137.58      162.76     45.88 o 
 -14  13   7      344.63      287.77     54.20 o 
 -13  13   7       18.07       20.78     29.95 o 
 -12  13   7        0.30      -10.04     25.63 o 
 -11  13   7       88.44      159.82     37.40 o 
 -10  13   7      349.67      372.44     42.77 o 
  -9  13   7        4.37       -2.60     21.82 o 
  -8  13   7       87.83       64.83     32.38 o 
  -7  13   7        5.33      303.88     65.62 o 
  -6  13   7      498.34      509.98     37.96 o 
  -5  13   7       17.09       15.57     29.18 o 
  -4  13   7      722.52      690.36     49.12 o 
  -3  13   7        0.13       11.61     24.21 o 
 -14  14   7      204.22      237.04     48.65 o 
 -13  14   7       55.81       11.77     29.44 o 
 -12  14   7       23.10       23.38     29.26 o 
 -11  14   7       95.22      105.27     30.47 o 
 -10  14   7        8.84      -18.35     19.22 o 
  -9  14   7       21.89       12.81     41.21 o 
  -8  14   7       29.87       37.92     44.85 o 
  -7  14   7      674.02      582.82     87.27 o 
  -6  14   7        5.64      -12.47     46.75 o 
  -5  14   7       18.75       16.10     43.63 o 
 -12  15   7       13.92       -3.46     23.72 o 
 -10  15   7       33.25        0.69     42.94 o 
  -9  15   7      123.06       20.95     44.67 o 
  -8  15   7      193.89      148.04     56.62 o 
   0 -17   8       74.04       76.65     35.34 o 
   1 -17   8        4.66       23.79     29.38 o 
   2 -17   8       53.73       20.59     33.42 o 
   3 -17   8       55.81       95.28     34.48 o 
   4 -17   8       81.75       42.51     32.32 o 
   5 -17   8        0.75        3.04     17.40 o 
   6 -17   8       43.20       64.48     19.98 o 
   7 -17   8        0.41      -16.53     17.68 o 
  -2 -16   8        0.42        0.76     17.52 o 
  -1 -16   8        2.14       -9.35     15.62 o 
   0 -16   8       29.51       50.17     32.20 o 
   1 -16   8       61.91       79.72     33.95 o 
   2 -16   8      137.54      158.55     39.99 o 
   3 -16   8      225.81      205.08     23.60 o 
   4 -16   8       96.60       97.81     22.48 o 
   5 -16   8      134.27      139.72     24.95 o 
   6 -16   8      103.77       89.18     20.82 o 
   7 -16   8      206.92      235.40     28.96 o 
   8 -16   8        4.54       16.31     20.30 o 
   9 -16   8        2.49       -1.47     20.14 o 
  -4 -15   8        0.11      -26.97     22.41 o 
  -3 -15   8      251.70      224.64     38.71 o 
  -2 -15   8        0.87       -1.17     17.78 o 
  -1 -15   8      281.57      308.48     38.35 o 
   0 -15   8       30.40       47.33     18.03 o 
   1 -15   8      129.13      111.16     23.10 o 
   2 -15   8       90.03      147.99     24.70 o 
   3 -15   8        5.22       15.20     17.66 o 
   4 -15   8      338.07      508.49     38.74 o 
   5 -15   8        0.60       14.88     18.93 o 
   6 -15   8      124.46      201.02     26.67 o 
   7 -15   8        4.23       42.65     20.09 o 
   8 -15   8        4.81       -0.66     18.36 o 
   9 -15   8      105.56       82.96     30.62 o 
  -5 -14   8       23.90       48.06     24.08 o 
  -4 -14   8       85.98      130.58     26.86 o 
  -3 -14   8       12.93       18.01     19.90 o 
  -2 -14   8        7.76       23.89     18.53 o 
  -1 -14   8      967.52      988.77     48.95 o 
   0 -14   8       32.17       12.15     16.44 o 
   1 -14   8     1576.93     1741.40     63.21 o 
   2 -14   8       40.49       -7.70     19.65 o 
   3 -14   8      958.16     1181.99     64.87 o 
   4 -14   8      627.37      531.94     39.06 o 
   5 -14   8      654.47      750.39     40.81 o 
   6 -14   8      122.69      114.61     22.61 o 
   7 -14   8        0.07        3.57     17.23 o 
   8 -14   8      155.11      116.64     25.27 o 
   9 -14   8      222.82      188.01     29.14 o 
  10 -14   8        4.75       21.87     21.84 o 
  -6 -13   8      154.67      122.93     28.37 o 
  -5 -13   8       25.57       24.60     33.35 o 
  -4 -13   8      100.40       42.91     20.53 o 
  -3 -13   8      250.92      289.60     60.50 o 
  -2 -13   8      225.10      144.16     25.21 o 
  -1 -13   8      376.94      411.16     39.28 o 
   0 -13   8      207.92      135.23     23.14 o 
   1 -13   8       60.96       54.95     18.39 o 
   2 -13   8        8.08       -3.05     15.67 o 
   3 -13   8      204.89      191.71     26.01 o 
   4 -13   8       11.78       -3.46     16.34 o 
   5 -13   8       18.97       20.15     15.92 o 
   6 -13   8       78.86       85.76     20.93 o 
   7 -13   8        0.81       16.00     17.75 o 
   8 -13   8      165.03      250.03     38.41 o 
   9 -13   8       10.65      -10.01     18.48 o 
  10 -13   8       42.55       28.30     22.69 o 
  -7 -12   8       55.63       43.00     25.26 o 
  -6 -12   8      213.78      212.57     31.83 o 
  -5 -12   8       97.30       52.98     33.10 o 
  -4 -12   8      400.02      351.29     34.68 o 
  -3 -12   8       69.03       29.54     18.36 o 
  -2 -12   8     1342.59     1392.59     80.39 o 
  -1 -12   8      157.80       92.91     20.72 o 
   0 -12   8     1769.26     1989.20     56.85 o 
   1 -12   8      319.79      196.72     20.46 o 
   2 -12   8     3991.38     4185.01    110.91 o 
   3 -12   8      389.27      307.65     30.52 o 
   4 -12   8      577.92      673.71     41.74 o 
   5 -12   8      144.48      115.40     20.59 o 
   6 -12   8       43.99       17.90     19.19 o 
   7 -12   8        0.37      -11.14     14.58 o 
   8 -12   8      465.55      518.32     38.45 o 
   9 -12   8        2.66      -10.71     18.28 o 
  10 -12   8      747.65      816.08     53.56 o 
  11 -12   8       29.08      -16.53     25.18 o 
  -8 -11   8      355.23      298.08     38.75 o 
  -7 -11   8       24.05        6.63     19.95 o 
  -6 -11   8      611.40      524.33     83.74 o 
  -5 -11   8       75.74       55.79     23.35 o 
  -4 -11   8      625.42      703.28     43.95 o 
  -3 -11   8      480.01      564.67     38.26 o 
  -2 -11   8     2551.35     2753.79     71.91 o 
  -1 -11   8       13.13      -14.50     10.39 o 
   0 -11   8     1165.29     1291.09     43.91 o 
   1 -11   8      833.00      895.94     37.15 o 
   2 -11   8       71.39       48.60     24.76 o 
   3 -11   8        2.35       18.76     15.21 o 
   4 -11   8      119.28       96.48     21.70 o 
   5 -11   8       23.86       31.77     15.21 o 
   6 -11   8      347.36      356.85     40.14 o 
   7 -11   8       39.51        5.41     19.15 o 
   8 -11   8      122.94       84.42     22.68 o 
   9 -11   8       15.77       26.80     19.51 o 
  10 -11   8        0.55        5.55     20.91 o 
  11 -11   8       19.05       16.62     28.11 o 
  -9 -10   8        7.51       20.82     24.38 o 
  -8 -10   8        0.07       30.95     22.81 o 
  -7 -10   8       13.88        4.92     18.72 o 
  -6 -10   8      437.30      403.98     76.94 o 
  -5 -10   8      262.53      218.86     28.45 o 
  -4 -10   8      516.09      639.10     34.93 o 
  -3 -10   8      832.08      671.48     33.78 o 
  -2 -10   8     1884.30     2138.45     83.86 o 
  -1 -10   8      299.80      208.18     20.66 o 
   0 -10   8      639.01      695.54     45.24 o 
   1 -10   8     2573.74     2418.87     74.40 o 
   2 -10   8      245.93      208.54     27.44 o 
   3 -10   8        2.69        9.29     13.87 o 
   4 -10   8      581.18      585.75     33.64 o 
   5 -10   8      424.49      462.42     31.85 o 
   6 -10   8      433.63      344.03     29.76 o 
   7 -10   8      805.46      931.90     45.45 o 
   8 -10   8        9.47        2.04     16.34 o 
   9 -10   8      683.88      852.37     48.54 o 
  10 -10   8        1.94        7.81     24.64 o 
  11 -10   8      671.62      772.05     60.76 o 
 -10  -9   8        1.25       17.26     25.05 o 
  -9  -9   8     1185.17     1206.39    140.41 o 
  -8  -9   8       71.62       25.36     20.61 o 
  -7  -9   8     1974.99     1840.51     72.33 o 
  -6  -9   8      171.52      135.92     24.64 o 
  -5  -9   8      509.17      445.89     30.77 o 
  -4  -9   8      409.82      389.10     30.09 o 
  -3  -9   8      826.59      890.42     37.06 o 
  -2  -9   8      702.64      731.15     33.02 o 
  -1  -9   8      696.46      739.56     51.28 o 
   0  -9   8     2336.59     2648.44     77.47 o 
   1  -9   8       67.48       63.15     16.70 o 
   2  -9   8      461.90      517.84     34.34 o 
   3  -9   8     1091.87     1054.15     46.28 o 
   4  -9   8      334.52      373.77     28.13 o 
   5  -9   8      523.87      546.50     34.99 o 
   6  -9   8     1294.84     1294.02     49.50 o 
   7  -9   8      585.67      640.78     38.75 o 
   8  -9   8      158.47      205.48     39.45 o 
   9  -9   8      182.46      198.21     32.94 o 
  10  -9   8      246.00      251.66     39.60 o 
  11  -9   8       27.71       36.43     30.50 o 
 -11  -8   8      147.23       79.82     32.32 o 
 -10  -8   8       52.97       59.91     26.38 o 
  -9  -8   8      302.79      302.86     39.50 o 
  -8  -8   8        1.20        9.17     18.77 o 
  -7  -8   8     2394.29     2656.54     87.57 o 
  -6  -8   8        2.44       28.41     14.30 o 
  -5  -8   8     5314.21     5666.32    122.69 o 
  -4  -8   8      213.15      329.44     31.59 o 
  -3  -8   8     3077.43     3395.89     82.82 o 
  -2  -8   8       22.64        3.18     13.30 o 
  -1  -8   8     1468.21     1737.70     58.10 o 
   0  -8   8       21.49       58.98     15.42 o 
   1  -8   8        6.30        6.55     12.30 o 
   2  -8   8      229.47      312.46     58.42 o 
   3  -8   8     1767.61     1675.72     59.35 o 
   4  -8   8      171.53      152.16     19.79 o 
   5  -8   8     2547.16     2629.67     71.25 o 
   6  -8   8     1165.84     1323.44     86.20 o 
   7  -8   8     2355.25     2398.42     71.79 o 
   8  -8   8      402.69      445.88     39.29 o 
   9  -8   8      217.73      196.01     34.18 o 
  10  -8   8      101.86       96.02     31.62 o 
  11  -8   8       10.53       41.13     37.26 o 
 -12  -7   8       21.28       14.37     20.82 o 
 -11  -7   8        6.04       12.17     17.15 o 
 -10  -7   8      307.36      233.97     24.67 o 
  -9  -7   8      565.82      687.21     34.38 o 
  -8  -7   8       32.90        3.24     11.73 o 
  -7  -7   8       80.68      135.29     15.30 o 
  -6  -7   8      747.94      908.41     42.01 o 
  -5  -7   8      109.21       56.55     13.33 o 
  -4  -7   8      678.40      863.43     27.10 o 
  -3  -7   8        1.98       -6.53      6.65 o 
  -2  -7   8      230.24      209.32     28.82 o 
  -1  -7   8      185.53      170.89     18.20 o 
   0  -7   8     1125.38     1229.32     53.49 o 
   1  -7   8     1452.81     1461.70     52.25 o 
   2  -7   8      735.08      778.27     65.29 o 
   3  -7   8       72.51       62.08     14.31 o 
   4  -7   8      488.50      535.14     31.22 o 
   5  -7   8      992.20     1143.34     44.29 o 
   6  -7   8     1034.26     1164.58     47.06 o 
   7  -7   8     1206.43     1373.54     53.26 o 
   8  -7   8      299.21      468.16     44.13 o 
   9  -7   8      336.41      475.36     46.37 o 
  10  -7   8      149.39      181.44     43.29 o 
  11  -7   8       89.46       81.03     59.39 o 
 -13  -6   8      106.87      130.62     31.31 o 
 -12  -6   8       58.11       36.98     21.27 o 
 -11  -6   8        7.93       -0.18     17.05 o 
 -10  -6   8      707.95      753.95     49.46 o 
  -9  -6   8        1.04        0.31     15.31 o 
  -8  -6   8     2142.85     2117.50     92.45 o 
  -7  -6   8       20.11       13.23     10.74 o 
  -6  -6   8     4341.33     4307.35    118.51 o 
  -5  -6   8       12.71       24.35      9.35 o 
  -4  -6   8     6147.63     6122.96    106.66 o 
  -3  -6   8       18.94        9.23      7.73 o 
  -2  -6   8      712.95      661.88     41.41 o 
  -1  -6   8      204.15      219.34     14.56 o 
   0  -6   8      106.07      144.42     15.58 o 
   1  -6   8      203.59      265.93     20.88 o 
   2  -6   8     5727.70     6034.77    139.57 o 
   3  -6   8        3.58       -6.92     14.62 o 
   4  -6   8     6774.50     7042.80    140.55 o 
   5  -6   8        0.36      -18.20     12.13 o 
   6  -6   8     4122.99     4382.90    177.68 o 
   7  -6   8        3.20       -8.44     18.75 o 
   8  -6   8      841.70     1051.37    119.82 o 
   9  -6   8       70.45       66.15     40.95 o 
  10  -6   8      149.82      128.30     58.70 o 
 -13  -5   8        9.37       14.74     23.39 o 
 -12  -5   8      594.00      573.77     40.02 o 
 -11  -5   8      262.82      291.36     29.12 o 
 -10  -5   8      454.07      566.63     32.53 o 
  -9  -5   8     2281.15     2437.49     62.20 o 
  -8  -5   8      695.80      815.38     38.38 o 
  -7  -5   8     4698.19     5055.92    124.69 o 
  -6  -5   8      292.32      317.46     20.35 o 
  -5  -5   8     3131.49     3035.77     63.08 o 
  -4  -5   8      295.09      348.92     24.59 o 
  -3  -5   8     1847.81     2022.43     46.14 o 
  -2  -5   8      516.33      509.34     21.75 o 
  -1  -5   8      298.82      301.19     16.70 o 
   0  -5   8     1187.84     1137.95     30.80 o 
   1  -5   8      460.25      536.80     22.34 o 
   2  -5   8     2305.56     2517.79     57.51 o 
   3  -5   8      398.98      361.11     24.44 o 
   4  -5   8       10.39       -6.60     12.58 o 
   5  -5   8      141.10      110.61     16.80 o 
   6  -5   8       19.19        3.54     16.28 o 
   7  -5   8      275.42      363.80    113.76 o 
   8  -5   8        0.21       12.50     27.96 o 
   9  -5   8       46.56       28.40     45.19 o 
  10  -5   8        4.60      -48.65     41.56 o 
 -14  -4   8       14.80       -2.98     24.74 o 
 -13  -4   8        8.26      -14.80     23.82 o 
 -12  -4   8        1.81      -18.97     16.92 o 
 -11  -4   8        1.00       -7.89     13.62 o 
 -10  -4   8       11.66       31.23     13.80 o 
  -9  -4   8        2.90       14.95     12.31 o 
  -8  -4   8     1852.24     1946.72     52.52 o 
  -7  -4   8      334.16      310.54     21.19 o 
  -6  -4   8     2429.91     2636.03     58.46 o 
  -5  -4   8      272.47      202.87     26.57 o 
  -4  -4   8       85.99       72.44     10.25 o 
  -3  -4   8      838.20     1119.47     31.99 o 
  -2  -4   8     3106.48     3238.42     63.64 o 
  -1  -4   8     3938.76     4471.38     76.18 o 
   0  -4   8     1453.27     1473.79     35.90 o 
   1  -4   8    10017.61    10479.55    157.04 o 
   2  -4   8      487.13      484.30     20.30 o 
   3  -4   8     9164.91     9646.00    163.19 o 
   4  -4   8       84.10       49.26     13.67 o 
   5  -4   8     5617.32     6081.80    132.24 o 
   6  -4   8      287.00      318.53     33.69 o 
   7  -4   8      142.41      130.73     52.46 o 
   8  -4   8      229.89      288.81     70.30 o 
   9  -4   8       38.41       71.51     54.37 o 
  10  -4   8       41.28       32.73     54.89 o 
 -14  -3   8       30.99       40.88     30.00 o 
 -13  -3   8      223.23      210.85     34.24 o 
 -12  -3   8       65.23       59.48     20.83 o 
 -11  -3   8      812.89      882.47     55.23 o 
 -10  -3   8      578.57      577.61     33.12 o 
  -9  -3   8      210.91      201.02     24.54 o 
  -8  -3   8     1057.10     1116.11     44.97 o 
  -7  -3   8      364.91      382.45     29.35 o 
  -6  -3   8     3093.24     2720.13     58.77 o 
  -5  -3   8      114.43      105.72     13.86 o 
  -4  -3   8     1845.72     1808.25     43.18 o 
  -3  -3   8      791.60      815.77     29.78 o 
  -2  -3   8        0.15        8.34      7.18 o 
  -1  -3   8     7445.39     8341.26    127.02 o 
   0  -3   8     4657.48     4690.01     73.31 o 
   1  -3   8      800.70      762.50     40.95 o 
   2  -3   8     4392.66     4450.21     68.24 o 
   3  -3   8     2254.27     2373.23     48.43 o 
   4  -3   8     3093.72     3154.37     80.92 o 
   5  -3   8     1929.05     2040.30    169.86 o 
   6  -3   8      138.82      212.80     54.37 o 
   7  -3   8      418.72      439.97     77.22 o 
   8  -3   8      150.24       90.21     53.50 o 
   9  -3   8      248.11      298.51     78.09 o 
 -15  -2   8      150.24      196.27     66.58 o 
 -14  -2   8        2.03       19.52     29.84 o 
 -13  -2   8     1501.35     1797.49    262.49 o 
 -12  -2   8        7.55       -7.99     18.63 o 
 -11  -2   8      926.95     1062.35     70.80 o 
 -10  -2   8      945.55      975.87     38.01 o 
  -9  -2   8     6992.04     7045.18    127.37 o 
  -8  -2   8       34.07       26.89     11.01 o 
  -7  -2   8     3915.49     3833.86     75.81 o 
  -6  -2   8      529.33      488.90     22.54 o 
  -5  -2   8        1.12       -0.52      7.41 o 
  -4  -2   8     2465.98     2465.41     58.99 o 
  -3  -2   8    10088.96    10967.78    195.67 o 
  -2  -2   8     6791.18     7281.79    107.14 o 
  -1  -2   8     7324.68     7288.85    104.17 o 
   0  -2   8     1629.55     1547.69     32.18 o 
   1  -2   8    11414.63    12236.56    165.54 o 
   2  -2   8     3857.38     3863.30     68.99 o 
   3  -2   8     3928.68     3956.80     85.06 o 
   4  -2   8     1038.39     1059.31     48.18 o 
   5  -2   8       23.41       46.92     39.65 o 
   6  -2   8      215.51      331.23     68.05 o 
   7  -2   8      266.39      295.91     70.99 o 
   8  -2   8      156.11      113.59     56.45 o 
   9  -2   8       11.98       49.69     49.87 o 
 -15  -1   8      362.95      337.03     52.17 o 
 -14  -1   8       19.30        6.71     28.27 o 
 -13  -1   8      172.51      133.71     35.06 o 
 -12  -1   8       44.18       24.05     23.92 o 
 -11  -1   8      349.95      318.30     44.86 o 
 -10  -1   8     1475.62     1505.39     68.62 o 
  -9  -1   8     1087.02     1132.52     37.05 o 
  -8  -1   8      699.21      624.72     30.04 o 
  -7  -1   8     2485.76     2538.88     50.95 o 
  -6  -1   8     7442.77     8021.50    132.66 o 
  -5  -1   8      131.22       91.60     14.07 o 
  -4  -1   8      420.26      434.00     21.71 o 
  -3  -1   8      126.16      148.31     12.17 o 
  -2  -1   8     2354.36     2624.76     46.19 o 
  -1  -1   8     1388.96     1326.57     37.71 o 
   0  -1   8     3182.50     3248.49     53.74 o 
   1  -1   8     4042.65     3997.41     66.90 o 
   2  -1   8     1799.77     1759.79     44.90 o 
   3  -1   8     1971.28     1960.10     55.38 o 
   4  -1   8     1132.36     1110.76     47.92 o 
   5  -1   8     1656.47     1715.72    118.43 o 
   6  -1   8      290.38      183.88     57.31 o 
   7  -1   8       43.31       58.18     47.27 o 
   8  -1   8       29.42      -15.06     42.77 o 
   9  -1   8       24.39      -41.04     41.21 o 
 -16   0   8      196.04      172.58     43.70 o 
 -15   0   8        4.36       -4.36     27.17 o 
 -14   0   8      754.46      877.91     71.40 o 
 -13   0   8        3.54       11.07     25.32 o 
 -12   0   8     1977.87     2095.92     99.39 o 
 -11   0   8        0.56       -4.80     20.13 o 
 -10   0   8     1410.45     1506.21     63.18 o 
  -9   0   8      187.09      192.81     16.83 o 
  -8   0   8     2629.03     2663.44     66.30 o 
  -7   0   8       91.25      189.63     21.32 o 
  -6   0   8      140.77      173.21     14.14 o 
  -5   0   8      136.83      105.86     11.87 o 
  -4   0   8     8092.92     7979.51    230.59 o 
  -3   0   8        0.38        3.38      7.64 o 
  -2   0   8    21225.05    22030.46    376.99 o 
  -1   0   8      254.14      211.15     34.95 o 
   0   0   8    14155.87    14106.30    207.18 o 
   1   0   8      474.54      455.50     23.37 o 
   2   0   8     3859.59     3743.64     74.49 o 
   3   0   8     1015.56     1054.86     37.47 o 
   4   0   8       19.81       19.61     17.08 o 
   5   0   8     1864.80     1839.82     79.82 o 
   6   0   8      119.94       62.83     77.57 o 
   7   0   8      871.59      844.80    104.93 o 
   8   0   8      133.87       93.34     37.92 o 
 -16   1   8      248.56      258.13     49.07 o 
 -15   1   8       32.64       10.58     27.60 o 
 -14   1   8      473.53      488.05     55.92 o 
 -13   1   8      403.30      512.29     53.29 o 
 -12   1   8      470.08      418.19     83.37 o 
 -11   1   8     4602.99     4527.13    120.61 o 
 -10   1   8        4.50      -13.28     15.17 o 
  -9   1   8     4175.76     3981.02    105.52 o 
  -8   1   8      689.54      804.64     27.89 o 
  -7   1   8     4089.05     4695.93     85.37 o 
  -6   1   8     6265.98     6532.02    119.54 o 
  -5   1   8       14.48        6.35     10.23 o 
  -4   1   8      142.52      119.69     23.81 o 
  -3   1   8      436.75      393.39     24.33 o 
  -2   1   8      224.13      251.88     18.17 o 
  -1   1   8      536.42      500.28     22.34 o 
   0   1   8       39.65       46.09     11.69 o 
   1   1   8      292.96      280.67     22.16 o 
   2   1   8      573.00      608.03     33.01 o 
   3   1   8     1957.78     1991.22     66.09 o 
   4   1   8       17.84       -2.65     21.89 o 
   5   1   8       30.68       45.19     23.88 o 
   6   1   8      195.10      193.37     45.12 o 
   7   1   8        0.74       -1.24     24.62 o 
   8   1   8       83.25       55.11     32.91 o 
 -16   2   8       65.84       74.68     34.87 o 
 -15   2   8       69.05       -4.57     28.33 o 
 -14   2   8      286.59      168.21     39.82 o 
 -13   2   8       53.18       93.64     30.93 o 
 -12   2   8      123.76       90.20     30.45 o 
 -11   2   8       49.60       61.98     20.64 o 
 -10   2   8       90.85       84.05     19.57 o 
  -9   2   8      172.83      180.77     20.92 o 
  -8   2   8      499.93      481.37     29.22 o 
  -7   2   8     1698.29     1760.70     46.96 o 
  -6   2   8       53.00       61.02     11.78 o 
  -5   2   8     3039.83     2846.84     86.97 o 
  -4   2   8      314.15      358.03     35.32 o 
  -3   2   8    10600.03     9941.67    184.33 o 
  -2   2   8      231.31      202.73     21.07 o 
  -1   2   8     5607.03     5625.01    107.92 o 
   0   2   8      198.97      193.00     19.59 o 
   1   2   8     1444.37     1365.95     49.89 o 
   2   2   8     1586.90     1489.57     95.74 o 
   3   2   8      844.07      683.38     41.97 o 
   4   2   8      841.89      864.12     57.29 o 
   5   2   8      508.52      383.72     62.56 o 
   6   2   8      871.98      872.66     55.77 o 
   7   2   8      561.04      596.06     49.35 o 
 -17   3   8        1.17       16.42     34.40 o 
 -16   3   8       79.16       68.99     36.05 o 
 -15   3   8       41.96       57.57     32.08 o 
 -14   3   8      869.69      981.98     71.24 o 
 -13   3   8      101.82      105.17     25.84 o 
 -12   3   8      703.43      583.54     42.41 o 
 -11   3   8       18.47       -1.47     16.01 o 
 -10   3   8     1804.25     1795.17    118.69 o 
  -9   3   8      294.32      338.11     28.62 o 
  -8   3   8      105.12       98.54     24.24 o 
  -7   3   8     1048.11     1109.23     47.65 o 
  -6   3   8     1212.47     1068.18     35.93 o 
  -5   3   8     2827.34     2639.77     72.08 o 
  -4   3   8     6627.72     6527.38    128.34 o 
  -3   3   8     2811.65     2770.03     68.20 o 
  -2   3   8    11783.08    11646.90    196.09 o 
  -1   3   8      938.88      895.78     46.46 o 
   0   3   8     4741.34     4535.95    104.79 o 
   1   3   8      462.65      438.27     32.06 o 
   2   3   8     2643.69     2394.49     73.67 o 
   3   3   8       20.01        1.02     17.67 o 
   4   3   8      520.67      439.47     46.29 o 
   5   3   8      313.46      348.22     36.99 o 
   6   3   8       42.47       30.38     31.40 o 
 -17   4   8      334.29      345.26     84.15 o 
 -16   4   8        3.33       14.72     46.58 o 
 -15   4   8      523.01      559.62     92.29 o 
 -14   4   8        6.54      -30.85     23.69 o 
 -13   4   8     2331.94     2097.74     97.35 o 
 -12   4   8      122.12      149.68     61.04 o 
 -11   4   8      333.45      403.23     74.89 o 
 -10   4   8      220.58      220.40     37.05 o 
  -9   4   8      848.14      841.89     50.99 o 
  -8   4   8       80.16       48.78     18.61 o 
  -7   4   8     2651.80     2694.90     75.31 o 
  -6   4   8      745.52      737.95     27.44 o 
  -5   4   8     3215.71     3216.35     91.77 o 
  -4   4   8      145.99      126.43     17.47 o 
  -3   4   8      244.81      244.10     21.81 o 
  -2   4   8      612.43      668.49     38.30 o 
  -1   4   8        0.54        7.41     13.19 o 
   0   4   8      171.35      167.51     31.04 o 
   1   4   8       34.35       45.36     14.24 o 
   2   4   8     1253.18     1261.04     50.71 o 
   3   4   8       14.76       10.68     16.40 o 
   4   4   8     1058.41     1114.39     48.81 o 
   5   4   8      103.16       67.64     23.89 o 
   6   4   8      517.68      513.26     67.08 o 
 -17   5   8       16.46       33.76     46.23 o 
 -16   5   8      371.39      276.68     49.86 o 
 -15   5   8      329.54      530.82     73.68 o 
 -14   5   8      947.55      815.85     71.16 o 
 -13   5   8      748.95      743.44     60.46 o 
 -12   5   8     1544.66     1523.30     76.72 o 
 -11   5   8      153.97       89.55     25.77 o 
 -10   5   8       33.29       54.88     25.80 o 
  -9   5   8      157.56      135.05     20.82 o 
  -8   5   8      561.34      553.93     39.56 o 
  -7   5   8     1351.25     1296.25     57.44 o 
  -6   5   8      409.63      385.60     30.24 o 
  -5   5   8     2196.99     2191.32     66.63 o 
  -4   5   8      436.58      403.86     26.07 o 
  -3   5   8     3252.48     3264.37     81.06 o 
  -2   5   8      387.46      360.92     26.84 o 
  -1   5   8      957.75      937.94     47.93 o 
   0   5   8       30.44       31.80     17.31 o 
   1   5   8     1140.18     1009.32    103.55 o 
   2   5   8       46.66        7.02     33.77 o 
   3   5   8        3.56       12.59     28.72 o 
   4   5   8       20.96       49.79     27.91 o 
   5   5   8        4.40        2.92     29.45 o 
 -17   6   8        8.31        1.90     32.14 o 
 -16   6   8      154.47      145.36     44.07 o 
 -15   6   8        0.90       30.15     30.24 o 
 -14   6   8       57.36       13.84     25.59 o 
 -13   6   8      236.78      186.54     35.97 o 
 -12   6   8       28.58        4.97     20.94 o 
 -11   6   8       38.37       12.26     20.67 o 
 -10   6   8     1169.21     1116.24     58.53 o 
  -9   6   8      148.71      234.29     25.12 o 
  -8   6   8     7555.97     7483.39    211.49 o 
  -7   6   8      291.49      375.33     46.66 o 
  -6   6   8    10485.79    10373.17    280.48 o 
  -5   6   8      662.93      707.23     63.73 o 
  -4   6   8     3637.25     3518.09    159.42 o 
  -3   6   8     1647.18     1699.25     60.29 o 
  -2   6   8        1.88       -6.47     13.18 o 
  -1   6   8     5291.17     5040.25    116.11 o 
   0   6   8        1.36        1.76     18.10 o 
   1   6   8     2441.08     2247.63     83.77 o 
   2   6   8      309.50      299.58     38.73 o 
   3   6   8      983.56     1117.32     66.59 o 
   4   6   8       15.34       -3.78     25.59 o 
 -17   7   8      327.52      265.07     51.27 o 
 -16   7   8      145.01      117.84     42.25 o 
 -15   7   8     1315.17     1323.20     83.28 o 
 -14   7   8        5.88      -47.66     31.77 o 
 -13   7   8       16.03       16.46     29.18 o 
 -12   7   8      304.38      286.94     50.82 o 
 -11   7   8       17.67       30.69     20.95 o 
 -10   7   8      172.10      185.32     37.66 o 
  -9   7   8      219.69      239.43     31.99 o 
  -8   7   8       68.98       71.81     36.97 o 
  -7   7   8     1665.38     1750.95     88.22 o 
  -6   7   8      402.10      424.42     78.61 o 
  -5   7   8     1549.07     1600.42     74.18 o 
  -4   7   8       25.98       78.30     18.08 o 
  -3   7   8      739.36      625.74     38.82 o 
  -2   7   8       74.15      104.79     31.96 o 
  -1   7   8      395.41      393.34     41.48 o 
   0   7   8       96.76       52.39     40.47 o 
   1   7   8      120.81      126.03     29.06 o 
   2   7   8      251.18      230.16     35.26 o 
   3   7   8       34.54       63.99     29.65 o 
 -17   8   8        0.67        9.11     31.06 o 
 -16   8   8       58.76       51.27     33.27 o 
 -15   8   8       83.16       79.41     33.02 o 
 -14   8   8      313.16      290.30     44.46 o 
 -13   8   8      313.44      296.96     41.51 o 
 -12   8   8      431.99      523.39     47.28 o 
 -11   8   8      692.13      653.72     52.64 o 
 -10   8   8      737.14      690.35     67.01 o 
  -9   8   8     3838.05     3596.49    161.38 o 
  -8   8   8      207.53      281.16    107.70 o 
  -7   8   8     4540.50     4642.63    150.43 o 
  -6   8   8        8.54       23.97     16.67 o 
  -5   8   8      913.52      869.51     53.64 o 
  -4   8   8     1345.07     1311.11     53.53 o 
  -3   8   8       22.83       19.00     18.52 o 
  -2   8   8      812.53      695.45     44.17 o 
  -1   8   8      285.82      230.13     71.26 o 
   0   8   8      828.83      898.29     55.91 o 
   1   8   8      496.50      490.33     46.13 o 
   2   8   8       77.52       72.94     29.75 o 
 -17   9   8       61.87       43.84     33.73 o 
 -16   9   8      101.58      191.27     42.80 o 
 -15   9   8      180.52      178.44     37.73 o 
 -14   9   8       31.29        1.06     24.36 o 
 -13   9   8      172.68      226.39     44.24 o 
 -12   9   8       68.52       77.59     27.14 o 
 -11   9   8        0.27       -5.02     24.07 o 
 -10   9   8     1798.18     1736.17    102.16 o 
  -9   9   8      693.95      826.79     69.43 o 
  -8   9   8     1336.29     1511.35     73.06 o 
  -7   9   8        9.03       31.62     21.13 o 
  -6   9   8     2443.48     2632.89     97.47 o 
  -5   9   8      191.13      230.43     56.10 o 
  -4   9   8      713.38      807.30     45.16 o 
  -3   9   8      241.83      203.18     28.90 o 
  -2   9   8      242.12      166.08     38.60 o 
  -1   9   8      331.47      254.55     38.04 o 
   0   9   8       59.51       35.72     23.17 o 
   1   9   8      100.93       91.91     29.41 o 
 -17  10   8       15.15       67.13     35.56 o 
 -16  10   8      242.73      209.51     40.77 o 
 -15  10   8      197.94      159.92     36.96 o 
 -14  10   8      263.38      194.33     38.48 o 
 -13  10   8      755.23      725.66    106.75 o 
 -12  10   8      110.90       86.57     35.32 o 
 -11  10   8      489.07      456.08     57.66 o 
 -10  10   8       25.63       -9.18     24.24 o 
  -9  10   8      578.53      726.53     64.24 o 
  -8  10   8       17.84       27.18     25.45 o 
  -7  10   8       13.64       27.24     21.07 o 
  -6  10   8      626.34      642.61     53.24 o 
  -5  10   8      249.94      218.30     33.72 o 
  -4  10   8      558.93      568.40     48.22 o 
  -3  10   8       49.24       16.54     19.79 o 
  -2  10   8     1392.06     1281.66     62.29 o 
  -1  10   8       61.05       61.49     25.70 o 
   0  10   8      378.72      406.45     72.21 o 
 -16  11   8       52.08       14.79     28.04 o 
 -15  11   8       94.92      126.12     34.86 o 
 -14  11   8        2.79       -1.73     29.78 o 
 -13  11   8      105.77       48.65     34.46 o 
 -12  11   8      187.61      174.36     44.33 o 
 -11  11   8     1110.28     1100.36     80.00 o 
 -10  11   8        1.26       -4.50     26.67 o 
  -9  11   8      409.77      403.44     50.73 o 
  -8  11   8       17.06       42.42     28.05 o 
  -7  11   8      348.00      388.18     39.19 o 
  -6  11   8       18.43       23.76     23.01 o 
  -5  11   8      109.02       87.12     27.34 o 
  -4  11   8        0.01       11.37     23.88 o 
  -3  11   8       15.26       34.72     26.20 o 
  -2  11   8      105.49       70.58     25.74 o 
  -1  11   8       42.57       37.28     26.01 o 
 -16  12   8      144.20      102.42     36.88 o 
 -15  12   8       44.99       57.49     39.65 o 
 -14  12   8      413.21      362.75     60.26 o 
 -13  12   8       48.77       74.97     39.30 o 
 -12  12   8      722.30      874.75     75.15 o 
 -11  12   8       47.19       52.46     30.30 o 
 -10  12   8      372.78      371.23     49.00 o 
  -9  12   8      490.53      573.99     54.89 o 
  -8  12   8       30.77       -1.95     21.14 o 
  -7  12   8     1395.65     1323.76    114.97 o 
  -6  12   8       30.04       10.61     22.23 o 
  -5  12   8     1059.05     1074.86     63.14 o 
  -4  12   8      207.92      173.45     34.53 o 
  -3  12   8      646.53      705.58    135.66 o 
 -15  13   8      169.51      134.19     47.10 o 
 -14  13   8       71.20       37.92     38.44 o 
 -13  13   8       28.27       29.78     35.67 o 
 -12  13   8        5.80      -26.32     26.49 o 
 -11  13   8      485.80      551.13     56.62 o 
 -10  13   8       83.11       78.96     29.61 o 
  -9  13   8      138.97      165.62     35.58 o 
  -8  13   8       39.47       18.37     22.78 o 
  -7  13   8       55.56       66.40     24.95 o 
  -6  13   8        7.37       -5.62     21.19 o 
  -5  13   8       40.06       55.87     26.28 o 
  -4  13   8      137.00      150.31     33.72 o 
 -13  14   8      191.05      202.76     45.37 o 
 -12  14   8        5.29      -12.99     27.01 o 
 -11  14   8        7.54       14.89     27.01 o 
 -10  14   8      186.65      213.12     51.17 o 
  -9  14   8       54.75       52.73     22.30 o 
  -8  14   8      325.77      355.68     47.96 o 
  -7  14   8      236.52      102.16     54.54 o 
   1 -17   9        8.25       25.13     33.52 o 
   2 -17   9       13.78       35.87     32.91 o 
   3 -17   9        0.25      -15.71     16.94 o 
   4 -17   9        0.89        2.98     21.48 o 
   5 -17   9        3.10        3.71     23.04 o 
   6 -17   9       59.10       50.23     21.11 o 
  -2 -16   9      178.16      201.74     28.12 o 
  -1 -16   9        4.84       15.90     18.61 o 
   0 -16   9      100.44      171.10     30.40 o 
   1 -16   9        0.81      -24.35     16.24 o 
   2 -16   9       14.87       -9.98     17.64 o 
   3 -16   9        4.85       30.21     20.28 o 
   4 -16   9      105.31       68.92     23.68 o 
   5 -16   9        9.99      -15.15     17.58 o 
   6 -16   9      128.68      124.62     24.56 o 
   7 -16   9       22.20       49.63     22.53 o 
  -4 -15   9       28.46       49.37     38.20 o 
  -3 -15   9       32.17       15.95     21.31 o 
  -2 -15   9        5.65       13.76     19.37 o 
  -1 -15   9      166.36      125.44     24.63 o 
   0 -15   9        6.57        0.57     22.47 o 
   1 -15   9       29.32        7.70     17.58 o 
   2 -15   9       17.86       22.36     18.57 o 
   3 -15   9        0.91       13.13     18.97 o 
   4 -15   9       23.83        5.12     18.72 o 
   5 -15   9        2.85      -12.93     17.32 o 
   6 -15   9       74.61       44.24     20.54 o 
   7 -15   9      132.27      161.53     26.77 o 
   8 -15   9       22.54       26.57     21.59 o 
  -5 -14   9      107.32       76.00     25.96 o 
  -4 -14   9       47.52       52.17     27.19 o 
  -3 -14   9      125.94      184.34     38.09 o 
  -2 -14   9       70.42       74.16     22.13 o 
  -1 -14   9        9.50       42.02     22.66 o 
   0 -14   9        3.36       -0.76     16.40 o 
   1 -14   9      110.52       69.22     21.16 o 
   2 -14   9       17.02       13.37     18.71 o 
   3 -14   9      882.09      636.27     48.86 o 
   4 -14   9        0.71      -24.27     16.18 o 
   5 -14   9      998.61      937.30     46.87 o 
   6 -14   9        1.35        1.28     17.04 o 
   7 -14   9      664.92      645.46     42.49 o 
   8 -14   9        6.68        7.41     19.31 o 
   9 -14   9      420.55      453.27     44.69 o 
  -6 -13   9      157.84      208.85     33.25 o 
  -5 -13   9       89.46       97.19     26.36 o 
  -4 -13   9      225.11      199.69     29.90 o 
  -3 -13   9       18.40       24.14     19.49 o 
  -2 -13   9       75.51      101.19     22.96 o 
  -1 -13   9      161.95       78.06     39.84 o 
   0 -13   9      341.85      278.28     36.49 o 
   1 -13   9      246.21      284.86     42.68 o 
   2 -13   9        5.93       -3.47     17.05 o 
   3 -13   9       16.31      -11.51     19.49 o 
   4 -13   9      245.94      255.53     31.49 o 
   5 -13   9       32.71       18.45     16.20 o 
   6 -13   9        0.42      -10.39     16.45 o 
   7 -13   9      114.98       57.77     20.57 o 
   8 -13   9       30.68       31.91     20.60 o 
   9 -13   9       32.76       72.76     25.00 o 
  -8 -12   9        3.43       18.49     23.20 o 
  -7 -12   9      302.41      382.25     42.06 o 
  -6 -12   9       76.46       53.50     27.87 o 
  -5 -12   9      659.73      715.11     49.42 o 
  -4 -12   9       19.48        0.58     17.02 o 
  -3 -12   9     1246.18     1145.75     55.23 o 
  -2 -12   9       53.36       76.31     21.88 o 
  -1 -12   9      215.44      129.32     33.02 o 
   0 -12   9        4.97       -2.69     15.47 o 
   1 -12   9      228.08      126.93     23.23 o 
   2 -12   9      636.26      637.36     40.85 o 
   3 -12   9      192.13      144.56     24.55 o 
   4 -12   9     1170.79     1296.61     78.21 o 
   5 -12   9       17.13        0.84     15.71 o 
   6 -12   9     1472.47     1565.39     57.87 o 
   7 -12   9       44.39       29.91     19.29 o 
   8 -12   9      714.98      769.75     46.29 o 
   9 -12   9       18.45       30.70     20.83 o 
  10 -12   9       93.99      135.12     29.57 o 
  -9 -11   9        0.20      -33.42     22.28 o 
  -8 -11   9       12.60       12.70     28.70 o 
  -7 -11   9       49.80       38.70     23.45 o 
  -6 -11   9       13.21        1.26     19.70 o 
  -5 -11   9        0.94       -0.42     17.40 o 
  -4 -11   9        3.33        0.71     16.19 o 
  -3 -11   9      151.46      178.41     25.50 o 
  -2 -11   9      259.09      172.70     25.52 o 
  -1 -11   9       36.32       61.06     17.42 o 
   0 -11   9     3228.55     2849.28     74.80 o 
   1 -11   9        1.34       11.87     15.95 o 
   2 -11   9      922.15      924.13     47.37 o 
   3 -11   9     1526.34     1721.46     98.64 o 
   4 -11   9      743.27      827.99     47.97 o 
   5 -11   9      958.54      881.39     43.51 o 
   6 -11   9      186.92      160.10     24.16 o 
   7 -11   9       54.78       22.69     19.11 o 
   8 -11   9      127.92      124.76     24.80 o 
   9 -11   9        6.25        7.55     20.21 o 
  10 -11   9       28.40       42.25     28.03 o 
 -10 -10   9      285.90      336.19     45.52 o 
  -9 -10   9       25.62       48.12     24.58 o 
  -8 -10   9      668.05      793.04     94.03 o 
  -7 -10   9       31.42       17.56     19.57 o 
  -6 -10   9      714.90      786.03     52.02 o 
  -5 -10   9       50.41       57.25     19.50 o 
  -4 -10   9        3.35        4.12     20.68 o 
  -3 -10   9      408.84      340.82     26.71 o 
  -2 -10   9      621.79      548.99     31.82 o 
  -1 -10   9      137.09      143.89     19.41 o 
   0 -10   9      621.25      630.44     39.25 o 
   1 -10   9       21.98       23.10     15.73 o 
   2 -10   9     1175.84     1187.71     51.94 o 
   3 -10   9       24.89       37.26     18.04 o 
   4 -10   9      123.31      124.89     20.66 o 
   5 -10   9      206.36      221.82     25.45 o 
   6 -10   9      498.28      489.85     36.03 o 
   7 -10   9      444.46      510.48     38.55 o 
   8 -10   9        1.79        1.91     18.17 o 
   9 -10   9       87.02      161.99     35.94 o 
  10 -10   9        8.52       30.65     28.23 o 
 -10  -9   9       90.84       54.39     28.98 o 
  -9  -9   9       51.41        1.91     20.88 o 
  -8  -9   9      108.48      143.61     29.68 o 
  -7  -9   9      625.55      502.49     51.58 o 
  -6  -9   9        7.35        9.52     19.47 o 
  -5  -9   9      543.89      524.56     33.44 o 
  -4  -9   9      578.61      449.17     30.27 o 
  -3  -9   9       81.26       49.38     14.82 o 
  -2  -9   9       36.97       46.51     14.30 o 
  -1  -9   9      932.05      774.03     41.27 o 
   0  -9   9       13.74      -13.01     12.78 o 
   1  -9   9     1350.42     1403.94     54.42 o 
   2  -9   9     1608.15     1667.53     75.07 o 
   3  -9   9       50.03       51.33     18.28 o 
   4  -9   9     1811.36     1947.48     60.43 o 
   5  -9   9      297.82      289.33     27.48 o 
   6  -9   9     1126.09     1209.28     51.03 o 
   7  -9   9       27.52       55.00     20.50 o 
   8  -9   9       97.98      109.87     29.64 o 
   9  -9   9       11.06      -12.36     23.27 o 
  10  -9   9      119.24      107.75     33.42 o 
 -11  -8   9      157.79      164.76     33.75 o 
 -10  -8   9      353.59      300.94     38.92 o 
  -9  -8   9      405.39      511.48     58.57 o 
  -8  -8   9       54.83       67.87     23.18 o 
  -7  -8   9       15.92      -19.08     15.64 o 
  -6  -8   9        0.78      -11.93     12.91 o 
  -5  -8   9      532.31      433.03     31.44 o 
  -4  -8   9       86.73       54.06     15.10 o 
  -3  -8   9     2497.27     2148.94     66.28 o 
  -2  -8   9       28.36       -7.70     10.96 o 
  -1  -8   9     7123.75     6492.75    150.73 o 
   0  -8   9      400.38      357.44     30.07 o 
   1  -8   9     5707.68     5266.57    128.65 o 
   2  -8   9     1214.47     1172.44     49.88 o 
   3  -8   9     3133.45     3052.92     76.76 o 
   4  -8   9      402.80      394.87     29.56 o 
   5  -8   9     1317.45     1343.38     50.57 o 
   6  -8   9       31.02       37.26     18.37 o 
   7  -8   9      241.38      263.54     29.32 o 
   8  -8   9        0.57       -8.49     20.72 o 
   9  -8   9       14.99       -6.24     24.72 o 
  10  -8   9        4.28      -15.49     38.87 o 
 -12  -7   9      183.84      248.19     27.96 o 
 -11  -7   9      311.35      359.04     30.80 o 
 -10  -7   9      771.86     1013.66     44.37 o 
  -9  -7   9       36.96       -6.98     13.43 o 
  -8  -7   9     1139.30     1265.65     52.26 o 
  -7  -7   9      173.30      159.84     16.78 o 
  -6  -7   9      343.22      386.14     22.18 o 
  -5  -7   9      258.30      272.98     18.40 o 
  -4  -7   9        3.76        3.10      9.24 o 
  -3  -7   9      244.11      233.89     16.73 o 
  -2  -7   9      908.27      942.35     42.68 o 
  -1  -7   9      557.42      622.03     53.06 o 
   0  -7   9      846.02      938.68     42.81 o 
   1  -7   9      332.37      358.50     29.68 o 
   2  -7   9       14.49        7.56     13.92 o 
   3  -7   9       17.99       11.71     14.13 o 
   4  -7   9        9.69       10.00     14.75 o 
   5  -7   9      159.49      156.26     22.44 o 
   6  -7   9      168.65      203.38     32.94 o 
   7  -7   9      413.59      532.28     38.09 o 
   8  -7   9      579.65      559.25     55.62 o 
   9  -7   9      158.29       30.47     49.87 o 
  10  -7   9       37.36       32.38     51.60 o 
 -13  -6   9      112.17      113.06     35.55 o 
 -12  -6   9       25.55       24.96     20.17 o 
 -11  -6   9      390.93      408.71     36.29 o 
 -10  -6   9        2.97        0.16     15.21 o 
  -9  -6   9     1641.89     1613.80     75.16 o 
  -8  -6   9       72.40       51.23     14.32 o 
  -7  -6   9       48.83       30.71     11.79 o 
  -6  -6   9      640.49      546.18     26.23 o 
  -5  -6   9       11.98       -4.56      8.94 o 
  -4  -6   9     3001.31     2734.27     77.28 o 
  -3  -6   9      403.67      532.13     31.38 o 
  -2  -6   9     8279.02     8177.08    149.52 o 
  -1  -6   9      168.37      154.52     16.24 o 
   0  -6   9     7630.25     7491.41    139.60 o 
   1  -6   9      235.49      182.64     18.57 o 
   2  -6   9     4460.00     4302.18    110.61 o 
   3  -6   9      661.58      671.15     33.41 o 
   4  -6   9      478.25      490.80     32.46 o 
   5  -6   9      701.33      802.59     35.91 o 
   6  -6   9      387.77      324.53     29.34 o 
   7  -6   9      385.90      431.02     73.68 o 
   8  -6   9       63.93       -5.37     40.00 o 
   9  -6   9       22.43       52.98     53.50 o 
  10  -6   9      353.75      315.82     83.63 o 
 -13  -5   9      139.91      107.33     30.29 o 
 -12  -5   9      289.53      301.90     31.72 o 
 -11  -5   9       16.70       47.09     20.54 o 
 -10  -5   9      165.50      153.24     31.98 o 
  -9  -5   9      259.71      293.74     24.46 o 
  -8  -5   9     1111.64      993.13     36.90 o 
  -7  -5   9       23.00       22.23     13.08 o 
  -6  -5   9     2072.52     1903.05     48.55 o 
  -5  -5   9     1227.33     1118.61     34.37 o 
  -4  -5   9     1721.48     1564.44     41.47 o 
  -3  -5   9     4286.83     4291.38     89.32 o 
  -2  -5   9     3915.15     3915.56     75.98 o 
  -1  -5   9     5743.85     5417.92     91.46 o 
   0  -5   9     2307.28     2213.95     51.88 o 
   1  -5   9     5090.18     5109.37    103.64 o 
   2  -5   9      675.40      607.02     37.54 o 
   3  -5   9      961.09      915.11     40.16 o 
   4  -5   9      282.47      248.05     22.07 o 
   5  -5   9        6.51       17.09     14.42 o 
   6  -5   9       48.33       72.20     42.59 o 
   7  -5   9       29.40       48.83     44.15 o 
   8  -5   9      152.33      243.97     69.95 o 
   9  -5   9       53.27       26.49     46.92 o 
 -14  -4   9       55.38       75.38     37.00 o 
 -13  -4   9      185.91      247.29     39.56 o 
 -12  -4   9      431.00      452.19     42.55 o 
 -11  -4   9        0.41       14.87     14.91 o 
 -10  -4   9      402.00      396.52     27.92 o 
  -9  -4   9        4.51        6.86     14.64 o 
  -8  -4   9      235.76      230.15     34.48 o 
  -7  -4   9      355.00      352.75     28.24 o 
  -6  -4   9     4088.45     4198.52     82.54 o 
  -5  -4   9      112.47       87.77     12.74 o 
  -4  -4   9     5880.54     5910.11    120.15 o 
  -3  -4   9       23.65       35.40     10.19 o 
  -2  -4   9     2946.07     2902.60     61.01 o 
  -1  -4   9       46.19       55.01     10.48 o 
   0  -4   9     2749.85     2781.89     56.57 o 
   1  -4   9      840.46      937.11     32.79 o 
   2  -4   9       28.37       26.04     11.21 o 
   3  -4   9        7.54       -4.37     10.55 o 
   4  -4   9      637.60      715.39     37.50 o 
   5  -4   9      583.40      519.27     77.74 o 
   6  -4   9       18.44       44.50     41.56 o 
   7  -4   9      813.61      855.88    102.85 o 
   8  -4   9      465.52      330.37     75.84 o 
   9  -4   9      559.32      504.90     93.33 o 
 -14  -3   9      165.85      128.12     63.11 o 
 -13  -3   9      888.74      861.47     91.34 o 
 -12  -3   9       21.40        9.48     20.04 o 
 -11  -3   9      282.46      252.15     27.66 o 
 -10  -3   9       29.67       37.41     13.95 o 
  -9  -3   9     1725.51     1708.78     49.15 o 
  -8  -3   9      725.76      846.49     41.62 o 
  -7  -3   9     3691.29     3770.13     76.87 o 
  -6  -3   9      517.50      558.64     34.45 o 
  -5  -3   9       21.14        9.23      8.31 o 
  -4  -3   9     5188.43     5472.24     98.11 o 
  -3  -3   9     1387.05     1399.73     56.60 o 
  -2  -3   9     3232.14     3121.35     59.77 o 
  -1  -3   9      699.29      642.24     22.46 o 
   0  -3   9     7602.15     7857.14    114.38 o 
   1  -3   9      136.65      145.22     14.59 o 
   2  -3   9     1928.87     1933.05     42.02 o 
   3  -3   9     1004.59      995.54     40.64 o 
   4  -3   9      609.20      688.73     57.96 o 
   5  -3   9       39.20       56.62     41.56 o 
   6  -3   9       33.89       63.03     42.77 o 
   7  -3   9      198.51      200.68     61.99 o 
   8  -3   9       59.41       37.05     51.08 o 
   9  -3   9       25.20       31.69     50.91 o 
 -15  -2   9       14.63       48.23     32.09 o 
 -14  -2   9       92.88       56.35     33.07 o 
 -13  -2   9       25.03       38.48     27.60 o 
 -12  -2   9       42.60       41.57     25.57 o 
 -11  -2   9      313.61      214.89     26.51 o 
 -10  -2   9        4.11        5.79     12.44 o 
  -9  -2   9     4647.83     4553.75     91.82 o 
  -8  -2   9        0.00       -3.44      9.91 o 
  -7  -2   9     7343.90     6970.72    122.21 o 
  -6  -2   9      789.57      639.76     26.29 o 
  -5  -2   9    13356.13    13192.51    211.81 o 
  -4  -2   9     6591.52     6413.93    111.02 o 
  -3  -2   9     8728.29     8078.40    121.93 o 
  -2  -2   9     3112.30     2852.86     49.95 o 
  -1  -2   9     8854.94     9243.37    121.61 o 
   0  -2   9      742.71      659.52     24.24 o 
   1  -2   9      494.88      531.08     20.67 o 
   2  -2   9     1319.52     1210.78     37.98 o 
   3  -2   9       82.42      109.22     17.82 o 
   4  -2   9      259.43      229.60     56.97 o 
   5  -2   9     1145.14     1042.19    105.10 o 
   6  -2   9      648.19      568.45     85.71 o 
   7  -2   9      318.09      362.06     77.05 o 
   8  -2   9      121.75       81.55     55.06 o 
 -15  -1   9       23.15       -4.51     26.74 o 
 -14  -1   9      648.03      672.45     64.73 o 
 -13  -1   9       84.68       54.45     28.21 o 
 -12  -1   9      280.32      306.56     97.22 o 
 -11  -1   9      219.66      234.24     37.24 o 
 -10  -1   9      495.31      508.40     34.83 o 
  -9  -1   9     1760.68     1649.48     52.18 o 
  -8  -1   9      133.31      141.65     14.57 o 
  -7  -1   9     1525.49     1469.01     36.82 o 
  -6  -1   9     2045.99     1785.20     41.07 o 
  -5  -1   9        5.59       -8.75      8.18 o 
  -4  -1   9     1414.85     1227.03     34.72 o 
  -3  -1   9      200.95      218.87     14.50 o 
  -2  -1   9        8.19       12.13      8.05 o 
  -1  -1   9      157.35      162.82     16.38 o 
   0  -1   9     1140.78     1105.13     33.47 o 
   1  -1   9       21.78        9.21     10.93 o 
   2  -1   9       23.93       33.40     12.69 o 
   3  -1   9      663.62      709.32     40.13 o 
   4  -1   9        0.58       14.89     19.28 o 
   5  -1   9     1185.43     1267.11    114.97 o 
   6  -1   9       21.27        0.52     45.37 o 
   7  -1   9       70.43       -3.46     44.67 o 
   8  -1   9      112.33      180.42     65.62 o 
 -16   0   9        9.90       36.06     34.56 o 
 -15   0   9       53.34       30.34     31.17 o 
 -14   0   9        5.41       19.64     28.19 o 
 -13   0   9        2.82       14.82     25.04 o 
 -12   0   9     2003.62     1977.13     91.73 o 
 -11   0   9      208.59      145.18     31.47 o 
 -10   0   9      902.82     1033.17     56.73 o 
  -9   0   9      493.21      460.67     24.33 o 
  -8   0   9     4707.24     4761.17     82.39 o 
  -7   0   9       83.68       63.53     11.59 o 
  -6   0   9     4892.26     4784.86    119.04 o 
  -5   0   9     1322.23     1467.01     41.06 o 
  -4   0   9     8684.98     8867.02    157.15 o 
  -3   0   9       46.88       15.38     10.06 o 
  -2   0   9     1539.49     1626.68     42.58 o 
  -1   0   9      873.62      810.10     38.07 o 
   0   0   9      157.66      170.66     16.81 o 
   1   0   9     2713.34     2698.42     60.46 o 
   2   0   9      980.19     1045.88     42.87 o 
   3   0   9        8.26        9.99     16.20 o 
   4   0   9     1462.90     1633.22     74.35 o 
   5   0   9      296.03      204.61     42.45 o 
   6   0   9      791.75      757.70    102.33 o 
   7   0   9        0.07       19.74     45.88 o 
 -16   1   9      222.25      235.33     48.52 o 
 -15   1   9      236.87      248.82     46.26 o 
 -14   1   9      673.82      655.11     61.90 o 
 -13   1   9       46.91       37.50     26.17 o 
 -12   1   9       68.78       70.20     31.43 o 
 -11   1   9      290.96      315.65     35.14 o 
 -10   1   9     1494.68     1525.67     69.65 o 
  -9   1   9     4497.94     4618.15    145.22 o 
  -8   1   9      518.06      494.67     24.69 o 
  -7   1   9     8883.57     8830.54    145.56 o 
  -6   1   9     3033.35     3000.27     78.60 o 
  -5   1   9     8423.44     8013.90    144.19 o 
  -4   1   9     3201.19     3190.27     70.50 o 
  -3   1   9     3618.98     3277.28     85.63 o 
  -2   1   9       69.23       73.80     12.37 o 
  -1   1   9     1855.81     1761.90     44.09 o 
   0   1   9       10.36        0.55     10.28 o 
   1   1   9      541.44      482.62     39.14 o 
   2   1   9       41.97       36.43     18.85 o 
   3   1   9      267.88      257.69     33.25 o 
   4   1   9       13.30       50.02     25.34 o 
   5   1   9       75.42       81.59     36.38 o 
   6   1   9        0.61       12.25     31.11 o 
   7   1   9        1.97       27.19     75.32 o 
 -16   2   9        0.93      -21.75     28.77 o 
 -15   2   9        6.43        2.66     28.78 o 
 -14   2   9        4.10       32.80     29.40 o 
 -13   2   9       11.11       14.45     24.51 o 
 -12   2   9     1826.18     1852.66     70.56 o 
 -11   2   9       20.58       28.96     17.71 o 
 -10   2   9     2866.73     2766.95     83.02 o 
  -9   2   9      451.63      615.84     41.70 o 
  -8   2   9     3971.03     3785.21     96.66 o 
  -7   2   9      108.30       92.13     16.85 o 
  -6   2   9     6374.18     6508.91    120.55 o 
  -5   2   9      159.61      210.41     59.56 o 
  -4   2   9       58.05       81.46     15.96 o 
  -3   2   9      766.21      842.30     32.28 o 
  -2   2   9      885.70      913.76     51.39 o 
  -1   2   9     2385.01     2456.19     62.24 o 
   0   2   9      524.29      515.70     32.75 o 
   1   2   9     1389.45     1464.94     54.42 o 
   2   2   9       25.35        1.35     17.37 o 
   3   2   9     1436.27     1643.87     63.87 o 
   4   2   9       15.09        7.85     37.05 o 
   5   2   9      829.11      669.26     49.30 o 
   6   2   9       26.75       35.16     25.24 o 
 -17   3   9      245.94      144.48     59.74 o 
 -16   3   9      343.40      311.56     51.27 o 
 -15   3   9      677.94      705.14     75.06 o 
 -14   3   9       93.63      108.74     52.46 o 
 -13   3   9     1495.86     1646.39     96.96 o 
 -12   3   9      118.28      105.77     43.81 o 
 -11   3   9      101.58      148.67     44.76 o 
 -10   3   9     1043.44     1196.68     63.66 o 
  -9   3   9      152.96      155.67     28.04 o 
  -8   3   9     4457.07     4603.93    137.62 o 
  -7   3   9       13.87       32.46     16.58 o 
  -6   3   9     6846.63     7241.90    188.26 o 
  -5   3   9        4.26      -12.31     11.17 o 
  -4   3   9     1916.44     1879.35     53.67 o 
  -3   3   9      180.00      148.18     17.25 o 
  -2   3   9       22.71       20.16     12.10 o 
  -1   3   9      317.16      341.56     27.81 o 
   0   3   9      799.48      830.56     41.64 o 
   1   3   9      766.94      721.74     41.62 o 
   2   3   9      252.67      252.39     33.60 o 
   3   3   9       80.13      132.51     29.58 o 
   4   3   9      392.09      430.13     72.41 o 
   5   3   9      135.76      102.19     27.68 o 
 -17   4   9        4.76      -61.99     42.08 o 
 -16   4   9        8.48       -4.85     41.38 o 
 -15   4   9      473.42      511.58     60.39 o 
 -14   4   9        0.49        5.73     24.50 o 
 -13   4   9      387.86      541.38     53.76 o 
 -12   4   9     1065.92     1088.04     68.13 o 
 -11   4   9     2583.45     2687.95    183.71 o 
 -10   4   9      764.75      799.11     53.30 o 
  -9   4   9     4536.07     4463.61    136.51 o 
  -8   4   9     2848.21     2792.36    153.24 o 
  -7   4   9     2113.81     2052.80     84.53 o 
  -6   4   9     2449.13     2511.41     72.42 o 
  -5   4   9      120.57      146.27     17.61 o 
  -4   4   9     1346.79     1400.74     46.75 o 
  -3   4   9       27.77       40.83     18.06 o 
  -2   4   9     1909.11     1911.93     58.95 o 
  -1   4   9      143.14      152.86     21.86 o 
   0   4   9     1828.57     1861.37     62.09 o 
   1   4   9     1171.40     1119.53     48.63 o 
   2   4   9      725.32      757.37     39.04 o 
   3   4   9      541.99      446.57     45.66 o 
   4   4   9        3.02       -4.19     17.82 o 
   5   4   9        4.11       15.47     22.83 o 
 -17   5   9      128.01      228.90     71.34 o 
 -16   5   9      177.35      162.33     41.93 o 
 -15   5   9      511.89      594.95     62.69 o 
 -14   5   9       32.29       20.43     73.68 o 
 -13   5   9       64.21       56.37     30.30 o 
 -12   5   9      524.17      512.95     50.18 o 
 -11   5   9      186.25      163.50     45.28 o 
 -10   5   9      424.25      449.11     41.67 o 
  -9   5   9        2.95       -1.22     13.24 o 
  -8   5   9     5571.54     5597.90    170.87 o 
  -7   5   9     1354.00     1282.62     65.06 o 
  -6   5   9     1349.95     1339.35     67.85 o 
  -5   5   9      163.38      183.94     24.56 o 
  -4   5   9     1165.99     1225.83     45.32 o 
  -3   5   9      655.47      651.60     38.89 o 
  -2   5   9       56.31       32.45     15.75 o 
  -1   5   9      247.49      277.86     28.34 o 
   0   5   9      372.45      370.72     37.35 o 
   1   5   9      587.82      601.30     46.74 o 
   2   5   9        0.14       13.50     23.83 o 
   3   5   9      780.42      735.72     57.30 o 
   4   5   9        0.13       -8.00     26.65 o 
 -17   6   9       79.36      116.85     39.45 o 
 -16   6   9      281.42      194.87     44.44 o 
 -15   6   9      291.27      332.60     49.44 o 
 -14   6   9      122.47      111.87     32.31 o 
 -13   6   9       20.70       31.52     26.75 o 
 -12   6   9      122.40      189.18     34.07 o 
 -11   6   9      356.01      314.85     38.42 o 
 -10   6   9      780.34      796.17     96.79 o 
  -9   6   9      882.75      762.81    205.01 o 
  -8   6   9        4.62        1.25     17.25 o 
  -7   6   9     1423.54     1655.68     90.12 o 
  -6   6   9        5.91        1.75     21.73 o 
  -5   6   9      548.45      639.21     36.71 o 
  -4   6   9      106.43       66.61     19.09 o 
  -3   6   9       48.49       32.64     17.80 o 
  -2   6   9     1003.49     1107.66     53.62 o 
  -1   6   9       44.16       27.45     21.22 o 
   0   6   9     1487.95     1421.25     65.49 o 
   1   6   9        0.26       -7.72     23.25 o 
   2   6   9      433.92      356.05     42.98 o 
   3   6   9      157.33      178.16     37.83 o 
 -17   7   9       10.47       23.19     32.92 o 
 -16   7   9       58.95       65.55     43.55 o 
 -15   7   9      684.68      713.36     64.91 o 
 -14   7   9        9.51       39.63     29.61 o 
 -13   7   9     1668.76     1658.35    132.55 o 
 -12   7   9       81.11       45.32     24.06 o 
 -11   7   9     2849.86     3209.60    179.56 o 
 -10   7   9      429.23      524.99     62.16 o 
  -9   7   9     1249.05     1336.62    156.35 o 
  -8   7   9       63.73       37.50     27.01 o 
  -7   7   9     2971.37     3059.10    113.94 o 
  -6   7   9      136.75      108.03     25.58 o 
  -5   7   9       99.18       61.06     24.24 o 
  -4   7   9       38.14       22.22     17.47 o 
  -3   7   9      108.11      102.57     23.21 o 
  -2   7   9       43.87       37.13     21.22 o 
  -1   7   9       84.85       41.19     22.28 o 
   0   7   9       21.33        9.70     35.50 o 
   1   7   9       52.78       -2.30     21.91 o 
   2   7   9        2.58       -1.18     23.82 o 
 -17   8   9        5.88       24.40     34.29 o 
 -16   8   9       62.90      143.48     40.26 o 
 -15   8   9       13.48       42.62     49.95 o 
 -14   8   9      693.30      636.12     57.58 o 
 -13   8   9       40.23       19.19     37.83 o 
 -12   8   9      104.60       77.57     35.67 o 
 -11   8   9      124.07      159.30     41.90 o 
 -10   8   9        0.53       13.85     25.80 o 
  -9   8   9     1869.82     2053.72    115.14 o 
  -8   8   9      106.51       93.77     31.34 o 
  -7   8   9      246.88      237.73     45.71 o 
  -6   8   9       98.28      121.53     27.91 o 
  -5   8   9     2674.29     2747.91    104.77 o 
  -4   8   9       21.32       12.47     17.98 o 
  -3   8   9      492.07      523.48     53.90 o 
  -2   8   9      108.69       73.92     24.53 o 
  -1   8   9      455.91      511.15     52.73 o 
   0   8   9       63.50       92.14     29.79 o 
   1   8   9      103.03       63.83     28.78 o 
 -17   9   9       56.98       53.14     34.81 o 
 -16   9   9        1.85        7.94     28.67 o 
 -15   9   9        5.29       -2.06     25.79 o 
 -14   9   9      583.38      549.27     54.48 o 
 -13   9   9      116.02      153.76     46.06 o 
 -12   9   9     1745.32     1733.40    111.68 o 
 -11   9   9      239.84      250.89     48.31 o 
 -10   9   9       53.27       74.45     34.98 o 
  -9   9   9      312.31      336.26     51.77 o 
  -8   9   9       96.78      166.74     39.13 o 
  -7   9   9      131.11       63.77     25.03 o 
  -6   9   9      162.43      129.63     29.61 o 
  -5   9   9        1.59       19.26     30.47 o 
  -4   9   9      770.03      661.10     53.70 o 
  -3   9   9       67.48       35.36     21.18 o 
  -2   9   9      776.20      825.36     64.61 o 
  -1   9   9      268.88      227.59     34.38 o 
   0   9   9       45.19       71.05     28.20 o 
 -16  10   9       58.04       41.49     29.65 o 
 -15  10   9      226.44      341.73    111.42 o 
 -14  10   9       87.18       75.49     41.21 o 
 -13  10   9      419.20      446.90     65.80 o 
 -12  10   9      638.81      725.15     74.63 o 
 -11  10   9        1.78       75.15     34.63 o 
 -10  10   9      188.07      293.66     50.21 o 
  -9  10   9        8.33       20.95     28.05 o 
  -8  10   9      430.90      483.92     46.11 o 
  -7  10   9      463.82      472.02     46.42 o 
  -6  10   9      772.43      791.00     73.42 o 
  -5  10   9      219.16      242.32     71.86 o 
  -4  10   9       83.99      112.55     30.48 o 
  -3  10   9      266.96      208.87     38.38 o 
  -2  10   9       39.29       17.49     23.53 o 
  -1  10   9       30.12       18.05     25.11 o 
 -16  11   9      315.59      254.36     60.08 o 
 -15  11   9      236.42      209.68     55.23 o 
 -14  11   9     1364.70     1675.05    114.97 o 
 -13  11   9      541.87      326.56     58.35 o 
 -12  11   9      275.14      455.38     62.51 o 
 -11  11   9       11.08       20.78     29.78 o 
 -10  11   9        9.25       32.38     28.22 o 
  -9  11   9       23.22       27.53     29.61 o 
  -8  11   9       16.04        9.65     21.28 o 
  -7  11   9      200.81      212.22    123.46 o 
  -6  11   9        1.69       21.13     25.17 o 
  -5  11   9      320.50      287.14     40.96 o 
  -4  11   9       15.14       61.83     32.81 o 
  -3  11   9      339.40      336.77     82.85 o 
 -15  12   9        3.48      -44.93     29.95 o 
 -14  12   9        3.30      -29.95     30.65 o 
 -13  12   9      167.40      183.02     48.31 o 
 -12  12   9       57.92       47.96     34.63 o 
 -11  12   9      124.11      177.65     43.46 o 
 -10  12   9      232.89      172.80     41.73 o 
  -9  12   9      106.98      144.16     42.77 o 
  -8  12   9      421.47      349.22     60.43 o 
  -7  12   9       19.21       12.32     24.15 o 
  -6  12   9      402.29      405.46     45.14 o 
  -5  12   9       49.24       41.16     28.50 o 
  -4  12   9       60.65       49.10     28.50 o 
 -14  13   9      200.42      177.30     48.48 o 
 -13  13   9      313.15      511.31     64.76 o 
 -12  13   9        1.33       49.87     32.90 o 
 -11  13   9        1.11       25.45     30.30 o 
 -10  13   9       50.60       49.17     27.50 o 
  -9  13   9      103.59      114.74     49.69 o 
  -8  13   9       95.55      133.39     31.49 o 
  -7  13   9       77.78       87.09     28.54 o 
  -6  13   9       58.66       15.35     25.75 o 
 -11  14   9      192.04      147.18     38.96 o 
 -10  14   9       50.50       40.49     24.25 o 
   2 -17  10       12.24        9.48     19.99 o 
   3 -17  10       12.76       13.16     31.51 o 
   4 -17  10        6.78        8.72     21.37 o 
  -1 -16  10       21.63        5.37     20.11 o 
   0 -16  10      253.77      231.40     30.02 o 
   1 -16  10        0.11       14.57     20.83 o 
   2 -16  10      562.09      618.59     68.50 o 
   3 -16  10       56.04       16.26     20.95 o 
   4 -16  10      492.77      621.93     59.70 o 
   5 -16  10       67.53       18.99     25.41 o 
   6 -16  10      173.45      243.15     30.94 o 
  -3 -15  10       71.92       31.22     23.14 o 
  -2 -15  10      364.36      278.44     33.77 o 
  -1 -15  10       65.35       41.94     21.71 o 
   0 -15  10      148.84      219.64     51.93 o 
   1 -15  10        3.12       39.32     19.99 o 
   2 -15  10       28.65        5.18     20.41 o 
   3 -15  10      258.89      234.68     32.26 o 
   4 -15  10        8.61       35.31     22.12 o 
   5 -15  10        2.14       25.51     19.35 o 
   6 -15  10       25.02       16.13     19.75 o 
   7 -15  10       18.46       14.10     20.34 o 
  -5 -14  10        4.41       10.13     21.66 o 
  -4 -14  10       35.93       27.23     22.11 o 
  -3 -14  10      198.31      117.78     26.36 o 
  -2 -14  10      110.58       91.23     25.18 o 
  -1 -14  10      699.31      696.40     55.18 o 
   0 -14  10       56.73      111.08     24.54 o 
   1 -14  10      350.62      385.88     36.87 o 
   2 -14  10      154.90      131.12     25.90 o 
   3 -14  10      984.60     1012.89     55.20 o 
   4 -14  10        9.59      -16.99     17.83 o 
   5 -14  10      175.77      240.17     29.59 o 
   6 -14  10        4.02       -6.04     23.15 o 
   7 -14  10       36.45       26.45     20.96 o 
   8 -14  10       42.98        8.16     20.80 o 
  -6 -13  10        4.53       -5.53     20.70 o 
  -5 -13  10      361.67      314.29     36.53 o 
  -4 -13  10        1.97       16.14     20.05 o 
  -3 -13  10      601.14      570.66     52.27 o 
  -2 -13  10       16.29       13.37     19.07 o 
  -1 -13  10      350.82      342.51     34.48 o 
   0 -13  10      388.53      548.09    108.04 o 
   1 -13  10       71.10       76.21     36.70 o 
   2 -13  10      731.13      888.97     51.26 o 
   3 -13  10        1.38       17.75     19.18 o 
   4 -13  10      211.65      212.34     31.48 o 
   5 -13  10        4.51       -8.71     16.61 o 
   6 -13  10       32.88       37.92     20.37 o 
   7 -13  10      160.07      179.15     27.95 o 
   8 -13  10       46.71       48.47     23.25 o 
  -8 -12  10        0.23      -11.61     28.16 o 
  -7 -12  10        0.01       34.79     23.87 o 
  -6 -12  10       40.00       34.70     32.83 o 
  -5 -12  10      526.75      555.26     81.59 o 
  -4 -12  10      153.57       65.96     31.51 o 
  -3 -12  10      588.46      703.41     48.79 o 
  -2 -12  10       28.32       10.02     17.17 o 
  -1 -12  10      679.15      808.04     47.33 o 
   0 -12  10       88.33       72.13     29.61 o 
   1 -12  10     1148.28     1230.60     80.98 o 
   2 -12  10      216.20      231.20     29.24 o 
   3 -12  10        1.53       10.77     18.81 o 
   4 -12  10      242.63      211.25     36.49 o 
   5 -12  10      107.81       53.86     19.27 o 
   6 -12  10       15.66       27.87     19.90 o 
   7 -12  10      223.83      210.05     38.04 o 
   8 -12  10       68.45       83.07     24.16 o 
   9 -12  10      144.37      135.70     29.08 o 
  -9 -11  10        0.49      -19.04     23.04 o 
  -8 -11  10      501.69      505.94     47.93 o 
  -7 -11  10       39.42       40.12     27.27 o 
  -6 -11  10      334.92      246.04     33.30 o 
  -5 -11  10        8.99       -7.21     17.81 o 
  -4 -11  10        1.19        3.75     16.22 o 
  -3 -11  10      280.87      207.23     28.09 o 
  -2 -11  10       42.98       10.80     16.25 o 
  -1 -11  10      629.94      596.59     53.69 o 
   0 -11  10      119.10       67.63     38.95 o 
   1 -11  10      192.41      249.38     59.92 o 
   2 -11  10       82.52      111.37     23.91 o 
   3 -11  10      166.97      192.43     28.34 o 
   4 -11  10      154.68      165.64     23.65 o 
   5 -11  10       39.71       45.07     21.57 o 
   6 -11  10       94.75       88.57     22.43 o 
   7 -11  10       79.91       63.45     22.27 o 
   8 -11  10       16.77       30.97     29.76 o 
   9 -11  10      306.46      287.33     39.84 o 
 -10 -10  10       21.26       41.74     27.31 o 
  -9 -10  10      123.42       86.07     27.72 o 
  -8 -10  10      202.82      211.43     33.39 o 
  -7 -10  10       34.88       12.63     29.10 o 
  -6 -10  10     1240.00     1226.42     59.80 o 
  -5 -10  10       28.83        6.21     17.28 o 
  -4 -10  10     1794.37     1865.41     69.39 o 
  -3 -10  10       25.55       43.89     18.48 o 
  -2 -10  10     2708.75     2683.41     73.87 o 
  -1 -10  10       15.62      -13.35     13.67 o 
   0 -10  10     1943.73     2282.20     75.87 o 
   1 -10  10       56.91        9.91     16.81 o 
   2 -10  10      284.27      331.11     37.90 o 
   3 -10  10      284.99      299.66     45.29 o 
   4 -10  10      106.01       82.75     19.03 o 
   5 -10  10        0.90      -13.15     15.39 o 
   6 -10  10      923.24      945.59     48.17 o 
   7 -10  10       42.60       14.24     19.78 o 
   8 -10  10      627.39      618.86     52.91 o 
   9 -10  10       28.39       25.04     23.75 o 
 -10  -9  10      312.16      280.60     39.80 o 
  -9  -9  10      186.51      131.07     29.17 o 
  -8  -9  10      550.82      619.16     47.84 o 
  -7  -9  10       65.27       30.71     21.21 o 
  -6  -9  10      499.54      593.02     43.30 o 
  -5  -9  10       50.61       64.36     20.09 o 
  -4  -9  10      347.36      468.44     32.00 o 
  -3  -9  10     1736.47     1957.34     60.35 o 
  -2  -9  10       58.71        9.48     12.94 o 
  -1  -9  10      564.53      596.95     38.65 o 
   0  -9  10       26.04       24.00     26.63 o 
   1  -9  10      163.56      190.57     33.78 o 
   2  -9  10      383.20      297.36     30.98 o 
   3  -9  10      142.11       92.70     21.90 o 
   4  -9  10        6.85        7.00     15.93 o 
   5  -9  10       56.21        5.77     15.86 o 
   6  -9  10      109.94      113.12     23.34 o 
   7  -9  10        5.50        8.12     18.85 o 
   8  -9  10      114.88      104.83     25.95 o 
   9  -9  10       20.58       55.37     29.74 o 
 -11  -8  10       30.77       29.52     26.92 o 
 -10  -8  10       60.47       58.57     26.60 o 
  -9  -8  10      144.20       57.26     30.91 o 
  -8  -8  10        3.02       36.43     17.52 o 
  -7  -8  10      370.60      317.66     41.69 o 
  -6  -8  10        1.12        9.86     10.12 o 
  -5  -8  10      393.34      354.56     19.68 o 
  -4  -8  10      209.22      170.63     18.72 o 
  -3  -8  10     2471.04     2298.61     52.15 o 
  -2  -8  10        5.42       -0.93     13.76 o 
  -1  -8  10      383.75      289.83     31.06 o 
   0  -8  10      631.36      650.02     39.49 o 
   1  -8  10       20.46       22.44     16.25 o 
   2  -8  10      110.16      115.52     28.32 o 
   3  -8  10      814.49      816.17     39.48 o 
   4  -8  10       49.90       26.02     16.40 o 
   5  -8  10     1868.86     2044.22     65.35 o 
   6  -8  10      390.22      364.75     33.49 o 
   7  -8  10     1944.39     2198.68     73.28 o 
   8  -8  10       13.41       26.85     27.10 o 
   9  -8  10      333.84      450.88     90.21 o 
 -12  -7  10       29.29       47.95     20.49 o 
 -11  -7  10     1085.34     1137.84     49.92 o 
 -10  -7  10       14.51       20.58     17.50 o 
  -9  -7  10     1870.83     1888.17     58.66 o 
  -8  -7  10       33.16       28.41     14.34 o 
  -7  -7  10     2531.90     2699.76     64.12 o 
  -6  -7  10      472.73      465.40     25.16 o 
  -5  -7  10     1140.72     1357.20     47.97 o 
  -4  -7  10     1794.94     2011.23     68.00 o 
  -3  -7  10      472.56      479.07     25.94 o 
  -2  -7  10     3797.63     3926.96     93.64 o 
  -1  -7  10      521.59      544.45     27.57 o 
   0  -7  10      327.95      341.95     30.12 o 
   1  -7  10       64.81       76.26     19.64 o 
   2  -7  10       69.41       71.68     19.63 o 
   3  -7  10      636.91      619.99     34.65 o 
   4  -7  10      154.88      130.81     22.79 o 
   5  -7  10      540.22      499.55     34.93 o 
   6  -7  10      327.15      310.31     54.38 o 
   7  -7  10       10.71       -0.65     23.87 o 
   8  -7  10       54.67      -41.21     38.09 o 
   9  -7  10        4.34      -64.93     43.29 o 
 -13  -6  10       17.13        3.83     24.81 o 
 -12  -6  10      152.83      110.74     25.16 o 
 -11  -6  10      464.62      468.03     66.43 o 
 -10  -6  10       21.83      -15.14     14.46 o 
  -9  -6  10     1012.63     1204.19     43.50 o 
  -8  -6  10      188.38      170.79     19.33 o 
  -7  -6  10     2119.16     2512.21     82.85 o 
  -6  -6  10        1.27       11.94     11.72 o 
  -5  -6  10     3792.37     4058.41     81.63 o 
  -4  -6  10        0.16       -3.28      9.74 o 
  -3  -6  10       35.30       71.28     14.49 o 
  -2  -6  10      227.30      250.34     21.28 o 
  -1  -6  10      172.69      171.55     19.29 o 
   0  -6  10       69.94       74.19     17.67 o 
   1  -6  10      959.97      928.92     43.96 o 
   2  -6  10     1197.44     1337.33     56.41 o 
   3  -6  10      815.33      773.14     38.06 o 
   4  -6  10     1501.66     1692.83     56.03 o 
   5  -6  10       78.11       44.19     18.38 o 
   6  -6  10      229.77      297.82     68.91 o 
   7  -6  10        3.09        9.18     40.69 o 
   8  -6  10      347.62      407.94     81.73 o 
   9  -6  10        1.53        0.17     46.23 o 
 -13  -5  10      110.71       66.39     26.90 o 
 -12  -5  10      263.83      234.71     34.37 o 
 -11  -5  10       23.49       34.84     17.77 o 
 -10  -5  10      107.63       86.03     17.74 o 
  -9  -5  10      106.36       77.60     16.59 o 
  -8  -5  10      148.20      118.55     17.63 o 
  -7  -5  10      288.16      259.22     26.65 o 
  -6  -5  10       58.95       98.33     15.67 o 
  -5  -5  10     2685.29     2806.73     66.09 o 
  -4  -5  10      394.75      473.25     25.96 o 
  -3  -5  10     1959.79     1871.58     51.59 o 
  -2  -5  10      153.08      158.90     17.63 o 
  -1  -5  10      554.48      475.34     26.86 o 
   0  -5  10     1452.03     1521.13     46.24 o 
   1  -5  10        3.01      -15.55     10.37 o 
   2  -5  10     2355.67     2502.81     58.01 o 
   3  -5  10      221.51      241.25     24.06 o 
   4  -5  10     1315.47     1383.23     59.00 o 
   5  -5  10      626.12      640.31     84.15 o 
   6  -5  10     1381.12     1421.90    124.84 o 
   7  -5  10      364.92      317.56     73.42 o 
   8  -5  10       33.48       43.98     51.43 o 
 -14  -4  10      183.58      260.01    116.44 o 
 -13  -4  10        1.04      -21.40     21.07 o 
 -12  -4  10     1489.24     1608.40    187.17 o 
 -11  -4  10      105.24       88.72     21.74 o 
 -10  -4  10     1349.74     1484.95     56.43 o 
  -9  -4  10        3.02        7.44     12.33 o 
  -8  -4  10     7139.99     7480.90    135.06 o 
  -7  -4  10      202.66      191.11     27.34 o 
  -6  -4  10     3722.76     3880.38     86.89 o 
  -5  -4  10      147.51      113.45     14.52 o 
  -4  -4  10     1820.85     1852.12     50.94 o 
  -3  -4  10     1419.77     1366.88     42.29 o 
  -2  -4  10      820.32     1002.29     33.56 o 
  -1  -4  10      245.81      216.66     18.80 o 
   0  -4  10     2775.04     3032.04     71.75 o 
   1  -4  10       77.67       40.75     11.19 o 
   2  -4  10     3443.02     3562.79     73.76 o 
   3  -4  10       23.48       43.52     18.90 o 
   4  -4  10      310.14      398.59     69.61 o 
   5  -4  10      136.76       52.81     40.52 o 
   6  -4  10        6.56      -47.96     33.24 o 
   7  -4  10       56.31       43.81     46.58 o 
   8  -4  10        8.69        5.02     51.25 o 
 -15  -3  10       94.40      119.38     37.83 o 
 -14  -3  10      574.35      713.40     67.62 o 
 -13  -3  10        3.42       12.47     25.16 o 
 -12  -3  10      201.94      262.06     34.52 o 
 -11  -3  10      639.88      765.69     44.49 o 
 -10  -3  10       67.21       74.58     18.50 o 
  -9  -3  10     2209.79     2248.90     62.02 o 
  -8  -3  10       41.99       11.95     11.71 o 
  -7  -3  10     2797.31     2871.88     71.80 o 
  -6  -3  10     1124.19     1115.00     35.71 o 
  -5  -3  10     2789.83     2900.02     68.47 o 
  -4  -3  10       29.18       18.91     10.28 o 
  -3  -3  10      357.37      397.49     25.53 o 
  -2  -3  10      130.04      167.07     14.48 o 
  -1  -3  10       11.43        9.45      9.70 o 
   0  -3  10      171.07      224.04     20.83 o 
   1  -3  10       56.13       81.78     13.53 o 
   2  -3  10      696.34      788.46     52.12 o 
   3  -3  10      178.01      228.33     34.38 o 
   4  -3  10      404.84      478.24     75.84 o 
   5  -3  10        5.08      -27.53     29.78 o 
   6  -3  10      115.63      109.60     51.94 o 
   7  -3  10      174.61      228.38     68.39 o 
   8  -3  10       26.20       -5.71     49.35 o 
 -15  -2  10      255.89      247.58     47.05 o 
 -14  -2  10        1.43        6.99     26.26 o 
 -13  -2  10      406.97      339.69     73.16 o 
 -12  -2  10      345.48      360.88     46.13 o 
 -11  -2  10      726.31      771.67    118.08 o 
 -10  -2  10       12.71        3.32     15.64 o 
  -9  -2  10      191.05      168.78     21.47 o 
  -8  -2  10      354.75      337.09     22.77 o 
  -7  -2  10       12.86        5.29     10.18 o 
  -6  -2  10     1401.20     1307.58     35.05 o 
  -5  -2  10        4.59       28.44     12.11 o 
  -4  -2  10      395.68      356.75     17.40 o 
  -3  -2  10     2911.21     3221.67     57.54 o 
  -2  -2  10      338.97      275.24     16.19 o 
  -1  -2  10     5322.81     5428.14     99.08 o 
   0  -2  10      578.96      569.39     32.93 o 
   1  -2  10     9835.35    10225.85    162.36 o 
   2  -2  10      475.20      518.85     81.03 o 
   3  -2  10     1640.77     1694.75     79.75 o 
   4  -2  10       98.19       49.69     43.63 o 
   5  -2  10      789.09      525.16     83.46 o 
   6  -2  10      304.17      261.28     68.39 o 
   7  -2  10       24.28       32.90     46.92 o 
 -15  -1  10      412.70      528.83    117.40 o 
 -14  -1  10       22.97       18.64     27.73 o 
 -13  -1  10      147.56      229.62     41.38 o 
 -12  -1  10     1528.85     1527.49     81.74 o 
 -11  -1  10        1.23       -0.46     40.34 o 
 -10  -1  10     6693.95     6576.37    243.45 o 
  -9  -1  10       28.66       14.57     12.05 o 
  -8  -1  10     7027.15     7136.39    175.73 o 
  -7  -1  10       36.37       40.72     10.84 o 
  -6  -1  10      895.34      791.58     28.87 o 
  -5  -1  10      175.69      199.88     17.05 o 
  -4  -1  10       61.07       88.54     11.90 o 
  -3  -1  10      249.87      279.55     16.61 o 
  -2  -1  10     1009.49     1043.20     40.01 o 
  -1  -1  10      597.58      695.61     29.92 o 
   0  -1  10     1912.29     1882.41     47.71 o 
   1  -1  10       50.84       17.24     14.40 o 
   2  -1  10     1278.99     1192.00     44.37 o 
   3  -1  10       59.39       75.85     23.88 o 
   4  -1  10     1064.74      994.18     95.06 o 
   5  -1  10       26.44       15.93     41.56 o 
   6  -1  10       66.17      -14.72     42.25 o 
   7  -1  10       11.85       -6.23     43.98 o 
 -16   0  10        4.41      -16.94     28.43 o 
 -15   0  10      144.62      160.43     84.93 o 
 -14   0  10       23.86        2.32     47.79 o 
 -13   0  10     2159.33     2154.68    111.94 o 
 -12   0  10      332.49      320.36     46.49 o 
 -11   0  10      876.06      873.68     60.53 o 
 -10   0  10      311.28      279.34     37.58 o 
  -9   0  10      237.16      267.00     46.20 o 
  -8   0  10      833.88      847.19     40.83 o 
  -7   0  10        0.68       14.56     10.02 o 
  -6   0  10     1169.19     1247.22     39.33 o 
  -5   0  10      298.54      288.91     20.59 o 
  -4   0  10      662.97      715.18     47.58 o 
  -3   0  10     2795.76     2949.24     69.47 o 
  -2   0  10     6681.52     6801.70    121.78 o 
  -1   0  10     1748.44     1704.75     51.07 o 
   0   0  10     2864.83     2923.97     68.75 o 
   1   0  10       13.26       65.03     16.55 o 
   2   0  10      257.28      337.58     31.17 o 
   3   0  10      167.16      100.64     27.52 o 
   4   0  10      163.67      149.27     38.59 o 
   5   0  10      168.16      128.48     53.50 o 
   6   0  10       89.94       -5.19     42.77 o 
 -16   1  10       54.16       44.01     34.89 o 
 -15   1  10        2.64      -37.36     41.64 o 
 -14   1  10       46.72        0.41     25.29 o 
 -13   1  10      677.31      688.68     60.34 o 
 -12   1  10      436.42      363.27     45.75 o 
 -11   1  10     1607.47     1757.76     67.31 o 
 -10   1  10     1210.96     1361.45     56.66 o 
  -9   1  10     2257.36     2342.78     89.40 o 
  -8   1  10      114.39      107.64     33.41 o 
  -7   1  10     1147.18     1089.79     36.01 o 
  -6   1  10     1130.94     1248.65     69.33 o 
  -5   1  10       63.77       72.89     28.36 o 
  -4   1  10     1837.07     1783.04     52.47 o 
  -3   1  10     2267.87     2267.13     50.93 o 
  -2   1  10      920.57     1012.86     45.21 o 
  -1   1  10     3136.67     3219.21     84.67 o 
   0   1  10     1847.60     1862.66     60.89 o 
   1   1  10     4812.13     4899.02    166.90 o 
   2   1  10      124.65       70.80     30.22 o 
   3   1  10      347.84      380.81     36.81 o 
   4   1  10      338.64      359.44     53.32 o 
   5   1  10      108.53       69.97     36.39 o 
   6   1  10       43.63       71.34     53.50 o 
 -16   2  10      262.84      346.01    100.34 o 
 -15   2  10       55.33       12.73     28.71 o 
 -14   2  10      600.87      671.42     62.23 o 
 -13   2  10      308.35      353.72     47.13 o 
 -12   2  10     1056.36     1095.37     71.75 o 
 -11   2  10      162.62      152.70     29.10 o 
 -10   2  10      503.99      444.74     68.13 o 
  -9   2  10     1527.25     1573.05     57.94 o 
  -8   2  10      947.64     1022.76     44.89 o 
  -7   2  10      641.16      717.04     42.81 o 
  -6   2  10     4202.38     4586.60    107.99 o 
  -5   2  10      946.73      840.49     73.06 o 
  -4   2  10     5456.67     5473.59    116.30 o 
  -3   2  10      444.51      512.35     30.70 o 
  -2   2  10     2285.84     2336.41     89.80 o 
  -1   2  10      200.26      222.18     25.09 o 
   0   2  10      622.98      654.73     39.68 o 
   1   2  10      103.12       63.35     19.95 o 
   2   2  10        6.90       11.52     21.15 o 
   3   2  10      466.33      340.54     40.92 o 
   4   2  10       82.14      156.09     53.24 o 
   5   2  10      747.46      657.32     51.02 o 
 -17   3  10        7.02       11.31     33.22 o 
 -16   3  10        0.43       16.97     41.90 o 
 -15   3  10     1060.73      828.00    106.14 o 
 -14   3  10      120.29      194.62     55.75 o 
 -13   3  10     1064.88      950.58     92.81 o 
 -12   3  10       30.45       18.31     22.61 o 
 -11   3  10     1617.13     1775.90    181.89 o 
 -10   3  10      149.67      154.29     30.12 o 
  -9   3  10      721.78      637.62     74.71 o 
  -8   3  10      672.33      717.69    104.06 o 
  -7   3  10     1088.14      953.01     79.13 o 
  -6   3  10        9.94       11.60     13.45 o 
  -5   3  10      139.98      183.64     20.23 o 
  -4   3  10     1780.00     1754.51     54.05 o 
  -3   3  10       16.07        2.78     13.91 o 
  -2   3  10     1797.56     1918.53     59.97 o 
  -1   3  10       18.59       13.91     15.95 o 
   0   3  10       88.88       82.34     28.47 o 
   1   3  10       12.92       24.17     21.74 o 
   2   3  10      116.36      148.34     31.83 o 
   3   3  10        0.51       -0.43     18.16 o 
   4   3  10        7.56       11.12     22.60 o 
 -17   4  10       35.13       73.24     55.23 o 
 -16   4  10       15.68      -14.03     37.23 o 
 -15   4  10       16.57       92.87     36.13 o 
 -14   4  10        2.04        2.12     25.41 o 
 -13   4  10       29.35       -2.92     24.14 o 
 -12   4  10      770.46      949.98     64.49 o 
 -11   4  10       16.97       15.30     20.36 o 
 -10   4  10      195.31      217.35     87.44 o 
  -9   4  10     1902.29     1793.72    124.23 o 
  -8   4  10     1441.39     1564.75    101.47 o 
  -7   4  10     5222.27     5206.00    166.25 o 
  -6   4  10      380.16      434.31     43.95 o 
  -5   4  10     5425.43     5658.72    126.26 o 
  -4   4  10      749.78      755.47     44.04 o 
  -3   4  10     1270.01     1211.90     52.18 o 
  -2   4  10      795.83      810.17     40.87 o 
  -1   4  10     1983.13     1944.52     64.31 o 
   0   4  10     1108.60     1113.42     58.49 o 
   1   4  10        8.27       15.95     16.63 o 
   2   4  10     1329.68     1268.72     61.31 o 
   3   4  10       44.93       17.58     28.09 o 
   4   4  10      515.19      490.44     40.20 o 
 -17   5  10        0.27      -25.11     42.94 o 
 -16   5  10     1113.98     1009.54     79.82 o 
 -15   5  10      346.04      294.44    107.70 o 
 -14   5  10     2695.97     2511.00    119.99 o 
 -13   5  10      468.60      561.08     90.21 o 
 -12   5  10      808.13      843.49     95.15 o 
 -11   5  10        1.69       -2.55     21.90 o 
 -10   5  10      212.49      181.63     42.59 o 
  -9   5  10      731.60      756.33     81.81 o 
  -8   5  10       19.10       36.26     22.07 o 
  -7   5  10       67.64       29.33     22.66 o 
  -6   5  10     4594.94     4751.01    200.83 o 
  -5   5  10       17.38       -8.58     14.64 o 
  -4   5  10     1232.22     1157.68     50.31 o 
  -3   5  10      744.73      700.42     47.09 o 
  -2   5  10      730.36      610.32     42.41 o 
  -1   5  10        3.17       18.47     20.61 o 
   0   5  10      285.61      275.56     58.58 o 
   1   5  10       54.60       60.88     27.39 o 
   2   5  10      204.48      251.08     39.19 o 
   3   5  10       96.21       95.52     33.02 o 
 -17   6  10       26.62       35.57     33.68 o 
 -16   6  10       98.88       42.25     31.30 o 
 -15   6  10        1.36       22.65     46.32 o 
 -14   6  10       52.01       40.64     28.57 o 
 -13   6  10        7.35       -2.76     22.25 o 
 -12   6  10       98.81       91.96     28.56 o 
 -11   6  10      146.66      205.36     47.79 o 
 -10   6  10      644.73      693.64     72.72 o 
  -9   6  10      827.69      945.85     62.49 o 
  -8   6  10      397.49      418.99     52.55 o 
  -7   6  10        9.72       17.22     21.74 o 
  -6   6  10      559.30      457.65     43.51 o 
  -5   6  10      100.76       98.40     27.30 o 
  -4   6  10     1406.79     1307.53     56.04 o 
  -3   6  10      221.15      210.15     28.80 o 
  -2   6  10      269.11      226.14     38.08 o 
  -1   6  10      953.54      921.02     62.15 o 
   0   6  10      742.55      718.10     52.48 o 
   1   6  10      476.54      425.85     70.67 o 
   2   6  10      282.04      261.52     64.05 o 
 -17   7  10      310.49      289.17     51.01 o 
 -16   7  10      418.59      275.69     48.65 o 
 -15   7  10      543.34      576.73     64.33 o 
 -14   7  10       25.47       -9.39     22.75 o 
 -13   7  10       42.34      108.41     31.69 o 
 -12   7  10      341.12      356.00     59.91 o 
 -11   7  10       11.47      -15.93     25.80 o 
 -10   7  10       31.91      -24.07     23.89 o 
  -9   7  10      879.66      938.79     63.60 o 
  -8   7  10       31.30        1.90     26.84 o 
  -7   7  10     2415.70     2262.51     98.95 o 
  -6   7  10       78.70       86.12     25.41 o 
  -5   7  10     1284.18     1295.11     70.45 o 
  -4   7  10        0.65      -12.05     16.90 o 
  -3   7  10     2226.88     2262.19     80.17 o 
  -2   7  10        0.23       27.44     23.38 o 
  -1   7  10      535.45      512.64     47.86 o 
   0   7  10       59.57       20.86     26.28 o 
   1   7  10       68.50       70.34     33.03 o 
 -17   8  10       90.75       85.40     38.28 o 
 -16   8  10       11.93       17.90     37.05 o 
 -15   8  10      199.21      226.92     43.20 o 
 -14   8  10       42.22       87.48     34.28 o 
 -13   8  10      409.14      330.89     58.70 o 
 -12   8  10      517.62      522.91     70.30 o 
 -11   8  10       35.63       34.46     31.17 o 
 -10   8  10      553.23      525.34     65.97 o 
  -9   8  10      178.43      126.23     39.13 o 
  -8   8  10       26.45       35.67     29.95 o 
  -7   8  10      285.67      279.96     38.01 o 
  -6   8  10      350.74      395.21     43.26 o 
  -5   8  10      685.21      687.47     86.14 o 
  -4   8  10      162.89       88.58     30.92 o 
  -3   8  10      301.48      358.93     37.10 o 
  -2   8  10      138.23       56.16     25.40 o 
  -1   8  10     1365.48     1245.00     69.16 o 
   0   8  10       53.00       51.28     27.08 o 
 -16   9  10       76.69       71.83     32.99 o 
 -15   9  10      106.63       72.72     42.59 o 
 -14   9  10        4.57      -24.24     31.69 o 
 -13   9  10       39.40       -7.27     31.34 o 
 -12   9  10       75.22       86.75     39.48 o 
 -11   9  10      258.10      241.37     50.21 o 
 -10   9  10      473.52      461.44     64.24 o 
  -9   9  10       70.16       74.45     33.94 o 
  -8   9  10      180.03      139.71     31.99 o 
  -7   9  10        4.93        0.67     21.29 o 
  -6   9  10      422.14      436.50     46.84 o 
  -5   9  10      164.31      115.71     31.74 o 
  -4   9  10      438.60      377.61     69.26 o 
  -3   9  10      163.49       95.59     32.67 o 
  -2   9  10       89.37       97.47     28.87 o 
  -1   9  10       56.68       19.50     24.76 o 
 -16  10  10      109.86       51.60     42.77 o 
 -15  10  10       98.89      107.35     49.17 o 
 -14  10  10      151.90      129.00     46.06 o 
 -13  10  10      505.74      371.41     64.24 o 
 -12  10  10        1.50      -28.57     29.09 o 
 -11  10  10      210.46      237.21     51.08 o 
 -10  10  10      135.50      160.16     45.02 o 
  -9  10  10      130.64      269.94     51.77 o 
  -8  10  10     1018.99     1047.06    139.99 o 
  -7  10  10      101.45      179.56     53.94 o 
  -6  10  10      536.80      681.68     56.54 o 
  -5  10  10        1.65      -20.73     24.99 o 
  -4  10  10      800.80      726.47     60.94 o 
  -3  10  10       24.65       15.33     28.41 o 
 -15  11  10       11.18       -3.98     36.88 o 
 -14  11  10      249.61      260.59     58.18 o 
 -13  11  10      115.21      242.24     54.02 o 
 -12  11  10      416.61      482.57     66.66 o 
 -11  11  10      133.39      115.14     40.69 o 
 -10  11  10      734.63      888.26     80.34 o 
  -9  11  10        2.21       27.14     25.20 o 
  -8  11  10      201.03      258.17     40.19 o 
  -7  11  10        0.58       28.07     26.87 o 
  -6  11  10      182.17      192.76     76.79 o 
  -5  11  10       28.54       26.34     29.41 o 
  -4  11  10       75.04       42.03     30.30 o 
 -14  12  10       30.82       43.11     37.23 o 
 -13  12  10      122.42       92.98     43.29 o 
 -12  12  10      102.57      112.72     41.21 o 
 -11  12  10        0.46      -21.99     29.78 o 
 -10  12  10        1.60       27.68     26.50 o 
  -9  12  10       94.56       94.45     31.19 o 
  -8  12  10       40.87       57.33     49.69 o 
  -7  12  10      115.72      128.88     35.58 o 
  -6  12  10      307.74      287.03     42.99 o 
 -12  13  10       42.88       98.00     39.65 o 
 -11  13  10      360.58      456.25     59.91 o 
 -10  13  10       10.34       24.95     26.93 o 
  -9  13  10      419.43      451.42     48.06 o 
  -1 -16  11      170.74      119.96     27.39 o 
   0 -16  11       60.55       93.59     25.86 o 
   1 -16  11       44.76       26.62     28.62 o 
   2 -16  11       27.29       41.09     24.14 o 
   3 -16  11       53.21        5.87     21.93 o 
   4 -16  11        5.52       -1.47     21.48 o 
   5 -16  11        0.75       25.75     21.34 o 
  -3 -15  11        0.34       17.50     22.06 o 
  -2 -15  11      109.35      110.81     27.26 o 
  -1 -15  11       17.34      105.08     26.28 o 
   0 -15  11       21.48       -3.03     19.50 o 
   1 -15  11      127.18      151.76     38.95 o 
   2 -15  11      139.30       77.08     25.95 o 
   3 -15  11        0.43       30.13     22.08 o 
   4 -15  11        7.97        4.84     22.00 o 
   5 -15  11       76.51       70.38     23.06 o 
   6 -15  11       70.19       66.92     23.89 o 
  -5 -14  11        7.87      -13.29     20.82 o 
  -4 -14  11      263.14      388.38     40.51 o 
  -3 -14  11       25.43       11.51     22.17 o 
  -2 -14  11      347.45      345.97     36.50 o 
  -1 -14  11        8.84        4.62     20.32 o 
   0 -14  11        6.48       -4.94     18.96 o 
   1 -14  11       27.37       36.72     21.72 o 
   2 -14  11        0.18      -15.51     17.00 o 
   3 -14  11        7.84       14.59     20.12 o 
   4 -14  11       69.43       99.10     27.70 o 
   5 -14  11      177.44      206.88     33.65 o 
   6 -14  11      202.04      142.81     33.86 o 
   7 -14  11      345.28      364.62     37.93 o 
  -6 -13  11       10.88        3.61     20.88 o 
  -5 -13  11       65.89       33.94     21.14 o 
  -4 -13  11        5.88        9.15     19.48 o 
  -3 -13  11        1.57       13.23     18.84 o 
  -2 -13  11       22.59       41.61     21.38 o 
  -1 -13  11       93.61       37.38     24.32 o 
   0 -13  11       29.72        8.04     19.49 o 
   1 -13  11      284.52      168.54     47.44 o 
   2 -13  11       35.42       10.47     18.24 o 
   3 -13  11       51.64       60.09     22.85 o 
   4 -13  11      161.38      171.35     29.42 o 
   5 -13  11      196.01      223.51     29.16 o 
   6 -13  11      338.85      317.34     34.19 o 
   7 -13  11       49.23       85.37     24.84 o 
  -7 -12  11      213.26      276.86     37.76 o 
  -6 -12  11        8.68      -15.63     20.64 o 
  -5 -12  11      443.77      516.13     44.25 o 
  -4 -12  11       60.15       14.73     20.98 o 
  -3 -12  11      110.77      136.06     38.01 o 
  -2 -12  11        4.25       -1.64     17.32 o 
  -1 -12  11       26.04        3.01     17.77 o 
   0 -12  11        7.67        8.85     28.32 o 
   1 -12  11      404.40      410.03     88.52 o 
   2 -12  11        2.15      -17.20     16.21 o 
   3 -12  11     1291.36     1184.31     71.66 o 
   4 -12  11       42.81       18.57     18.44 o 
   5 -12  11      974.75      995.48     50.70 o 
   6 -12  11      169.18      169.89     27.82 o 
   7 -12  11      398.52      351.24     36.50 o 
   8 -12  11        2.26      -10.34     21.37 o 
  -9 -11  11      139.85      194.69     44.46 o 
  -8 -11  11      135.14      163.09     33.67 o 
  -7 -11  11        0.49       14.23     21.65 o 
  -6 -11  11      548.97      566.43     46.16 o 
  -5 -11  11       21.77        9.58     19.51 o 
  -4 -11  11      788.96      976.54     60.37 o 
  -3 -11  11       56.51       22.27     19.22 o 
  -2 -11  11      207.53      139.30     25.06 o 
  -1 -11  11       45.41       20.54     17.81 o 
   0 -11  11      161.51      162.86     26.75 o 
   1 -11  11      453.47      490.13     96.87 o 
   2 -11  11      690.91      509.08     41.16 o 
   3 -11  11       24.80       18.48     19.03 o 
   4 -11  11        1.37        6.76     16.97 o 
   5 -11  11      267.96      253.17     30.50 o 
   6 -11  11        6.66       27.97     21.04 o 
   7 -11  11      185.94      189.17     29.90 o 
   8 -11  11       14.11        2.75     22.05 o 
 -10 -10  11       26.88       33.59     26.85 o 
  -9 -10  11      143.63      123.15     29.69 o 
  -8 -10  11       75.76       99.30     26.59 o 
  -7 -10  11      110.60      134.28     28.79 o 
  -6 -10  11       38.40       33.35     20.49 o 
  -5 -10  11      175.40      125.84     24.39 o 
  -4 -10  11       62.52       62.63     20.56 o 
  -3 -10  11      743.03      557.81     41.18 o 
  -2 -10  11      409.98      338.02     34.50 o 
  -1 -10  11      157.88      165.23     26.05 o 
   0 -10  11     1610.52     1578.04     63.99 o 
   1 -10  11       34.88       32.96     19.86 o 
   2 -10  11     1987.82     2184.86    100.06 o 
   3 -10  11      170.49      137.16     27.05 o 
   4 -10  11     2233.45     2390.51    100.69 o 
   5 -10  11        0.73       -5.67     21.22 o 
   6 -10  11     1063.97     1102.44     70.53 o 
   7 -10  11       33.37        6.24     20.69 o 
   8 -10  11       94.63       87.19     27.14 o 
 -10  -9  11      134.31      133.90     31.24 o 
  -9  -9  11      129.50      171.26     47.67 o 
  -8  -9  11        3.78       -8.12     19.37 o 
  -7  -9  11      850.78      940.54     54.54 o 
  -6  -9  11       78.70       31.52     20.32 o 
  -5  -9  11      308.24      312.36     33.49 o 
  -4  -9  11       85.74       33.98     16.02 o 
  -3  -9  11       64.45       90.28     20.69 o 
  -2  -9  11      464.29      426.47     36.37 o 
  -1  -9  11      116.59      120.57     24.02 o 
   0  -9  11     2943.79     3066.67    150.47 o 
   1  -9  11      185.23      125.26     24.47 o 
   2  -9  11      438.14      401.06     58.09 o 
   3  -9  11      499.52      403.12     31.93 o 
   4  -9  11        2.35       15.55     16.76 o 
   5  -9  11      129.73      109.47     24.10 o 
   6  -9  11        4.89       -9.04     18.94 o 
   7  -9  11        2.99       20.87     21.32 o 
   8  -9  11       39.33       31.93     27.27 o 
 -11  -8  11        6.43        2.60     16.56 o 
 -10  -8  11      404.39      526.06     42.16 o 
  -9  -8  11       66.05       78.11     17.70 o 
  -8  -8  11      238.23      339.32     25.24 o 
  -7  -8  11      174.18      170.09     19.38 o 
  -6  -8  11      518.51      549.80     34.55 o 
  -5  -8  11      122.34      110.64     15.42 o 
  -4  -8  11      299.82      356.39     41.98 o 
  -3  -8  11      917.77      859.43     34.35 o 
  -2  -8  11      517.24      655.34     46.21 o 
  -1  -8  11     1186.75     1124.07     51.38 o 
   0  -8  11      150.06      128.40     22.68 o 
   1  -8  11     1217.69     1263.20     55.08 o 
   2  -8  11      196.80      135.98     41.81 o 
   3  -8  11      999.39     1105.33     63.63 o 
   4  -8  11       15.66        6.68     16.81 o 
   5  -8  11      492.70      553.36     38.24 o 
   6  -8  11        5.49       23.21     19.79 o 
   7  -8  11        4.15      -27.96     32.29 o 
   8  -8  11      123.61      130.38     55.41 o 
 -12  -7  11        0.79       -8.66     18.37 o 
 -11  -7  11       62.51       41.00     22.93 o 
 -10  -7  11       35.11       25.56     17.55 o 
  -9  -7  11      226.13      214.25     24.54 o 
  -8  -7  11       58.13       71.56     17.02 o 
  -7  -7  11      924.90      856.12     39.10 o 
  -6  -7  11      434.67      498.94     29.13 o 
  -5  -7  11     1397.73     1261.91     40.03 o 
  -4  -7  11      390.65      278.53     32.79 o 
  -3  -7  11      670.63      578.80     29.84 o 
  -2  -7  11      501.59      451.28     28.70 o 
  -1  -7  11      828.78      761.64     33.86 o 
   0  -7  11     1580.43     1586.32     49.26 o 
   1  -7  11      584.09      581.40     39.44 o 
   2  -7  11     3728.77     3861.85     92.87 o 
   3  -7  11      498.89      538.21     34.28 o 
   4  -7  11      752.50      890.33     44.51 o 
   5  -7  11      211.58      160.75     37.46 o 
   6  -7  11      156.26      144.41     54.02 o 
   7  -7  11        9.27       33.24     46.58 o 
   8  -7  11        0.08       68.39     53.50 o 
 -13  -6  11      341.54      394.43     44.05 o 
 -12  -6  11        1.79        8.45     21.61 o 
 -11  -6  11        9.46       21.49     18.00 o 
 -10  -6  11      146.37      192.09     25.87 o 
  -9  -6  11       50.15       46.65     18.00 o 
  -8  -6  11        4.19       -3.28     12.55 o 
  -7  -6  11       23.71       28.70     13.01 o 
  -6  -6  11       22.03       11.01     11.93 o 
  -5  -6  11      646.12      645.40     29.82 o 
  -4  -6  11        0.74       -2.25     11.32 o 
  -3  -6  11     5849.86     5721.67    116.33 o 
  -2  -6  11       63.03       32.43     20.17 o 
  -1  -6  11     5552.14     5431.48    112.02 o 
   0  -6  11       45.67       27.13     13.24 o 
   1  -6  11     2718.97     2538.77     67.14 o 
   2  -6  11       21.49       13.11     18.14 o 
   3  -6  11      715.48      669.71     49.16 o 
   4  -6  11        3.54       45.84     28.81 o 
   5  -6  11      147.68      134.36     58.35 o 
   6  -6  11      487.97      339.55     75.15 o 
   7  -6  11      282.15      346.13     79.30 o 
   8  -6  11      165.29       58.35     54.54 o 
 -13  -5  11        1.46       20.77     25.01 o 
 -12  -5  11      521.96      549.72     47.31 o 
 -11  -5  11      335.95      342.60     35.32 o 
 -10  -5  11       82.44      110.10     18.98 o 
  -9  -5  11        3.91        4.52     13.03 o 
  -8  -5  11      871.18      861.93     40.71 o 
  -7  -5  11      291.54      303.68     23.20 o 
  -6  -5  11      686.18      673.98     41.18 o 
  -5  -5  11      162.03      166.68     17.85 o 
  -4  -5  11      133.50      113.27     16.91 o 
  -3  -5  11       10.02       16.91     12.02 o 
  -2  -5  11      175.86      202.63     25.87 o 
  -1  -5  11      619.88      659.35     40.76 o 
   0  -5  11        4.13        5.23     12.35 o 
   1  -5  11     1604.53     1787.21     49.72 o 
   2  -5  11       13.19       19.29     14.92 o 
   3  -5  11      507.64      545.23     78.26 o 
   4  -5  11        4.89        7.10     36.19 o 
   5  -5  11      176.33      145.62     53.68 o 
   6  -5  11       56.05       98.52     49.87 o 
   7  -5  11       67.40       50.56     52.81 o 
 -14  -4  11       10.36        7.10     27.95 o 
 -13  -4  11      185.27      211.81     41.14 o 
 -12  -4  11        0.03        5.59     20.74 o 
 -11  -4  11       45.80       23.58     19.22 o 
 -10  -4  11      126.74       73.08     17.20 o 
  -9  -4  11      505.32      445.99     28.40 o 
  -8  -4  11      449.59      404.20     26.30 o 
  -7  -4  11        1.36       -2.49     10.93 o 
  -6  -4  11     2499.51     2202.18     55.50 o 
  -5  -4  11      357.99      364.92     25.29 o 
  -4  -4  11     7663.41     7763.19    169.34 o 
  -3  -4  11        4.26       12.35     11.63 o 
  -2  -4  11     6955.17     7288.04    165.82 o 
  -1  -4  11     1138.35     1076.85     39.89 o 
   0  -4  11     4333.47     4297.35     94.62 o 
   1  -4  11     1092.40     1151.89     51.58 o 
   2  -4  11      405.35      437.90     50.56 o 
   3  -4  11      190.19      180.09     33.33 o 
   4  -4  11       46.19       -6.75     37.92 o 
   5  -4  11      222.72      253.84     64.58 o 
   6  -4  11      552.62      520.31     91.42 o 
   7  -4  11      528.12      621.09    100.77 o 
 -14  -3  11        1.01       33.12     30.16 o 
 -13  -3  11      397.50      354.66     69.09 o 
 -12  -3  11        1.88      -14.93     21.39 o 
 -11  -3  11        5.20        7.37     18.70 o 
 -10  -3  11       13.35       20.39     14.11 o 
  -9  -3  11       84.12       80.69     16.58 o 
  -8  -3  11      537.44      500.43     39.01 o 
  -7  -3  11      142.31      139.04     17.18 o 
  -6  -3  11     2218.12     2253.93     55.71 o 
  -5  -3  11     1599.34     1554.29     84.55 o 
  -4  -3  11     1007.77     1006.42     38.54 o 
  -3  -3  11     3134.33     3026.73     71.94 o 
  -2  -3  11      378.21      329.01     22.25 o 
  -1  -3  11     1324.30     1183.09     41.55 o 
   0  -3  11        5.20      -21.42     17.58 o 
   1  -3  11     1129.45     1049.20     59.80 o 
   2  -3  11       23.71        6.25     20.17 o 
   3  -3  11      485.68      448.42     56.10 o 
   4  -3  11      229.16      312.71     67.36 o 
   5  -3  11       46.85        8.66     41.38 o 
   6  -3  11       38.08      -14.89     46.40 o 
   7  -3  11        0.53      -32.21     43.29 o 
 -15  -2  11        8.47       11.40     32.10 o 
 -14  -2  11      364.44      336.64     50.22 o 
 -13  -2  11        0.58       23.85     26.95 o 
 -12  -2  11      337.16      406.90     50.34 o 
 -11  -2  11        1.64      -17.36     20.94 o 
 -10  -2  11       56.09       62.43     25.78 o 
  -9  -2  11      345.45      374.55     25.15 o 
  -8  -2  11      480.29      397.65     27.72 o 
  -7  -2  11      215.69      215.42     21.92 o 
  -6  -2  11      577.92      590.86     64.95 o 
  -5  -2  11      394.71      345.84     23.20 o 
  -4  -2  11       34.40       34.22     11.67 o 
  -3  -2  11      846.95      861.43     34.96 o 
  -2  -2  11      304.16      372.58     30.48 o 
  -1  -2  11       26.06       20.00     17.48 o 
   0  -2  11     1290.37     1475.11     60.77 o 
   1  -2  11      378.25      360.35     41.75 o 
   2  -2  11      552.54      692.87     54.24 o 
   3  -2  11       67.56       69.98     38.44 o 
   4  -2  11      158.31      131.07     50.56 o 
   5  -2  11      773.51      999.42    112.37 o 
   6  -2  11       53.32       84.32     52.81 o 
 -15  -1  11      362.13      370.85     56.08 o 
 -14  -1  11      242.98      247.73     45.79 o 
 -13  -1  11      881.69      913.14    107.70 o 
 -12  -1  11      435.29      439.07     50.55 o 
 -11  -1  11      538.18      435.45     58.61 o 
 -10  -1  11        0.13       -6.99     20.09 o 
  -9  -1  11     1514.26     1553.16    113.85 o 
  -8  -1  11      559.91      540.09     34.30 o 
  -7  -1  11     2285.81     2469.52     69.24 o 
  -6  -1  11     2565.51     2673.20     65.53 o 
  -5  -1  11      622.76      664.51     26.70 o 
  -4  -1  11     7043.57     7365.92    124.94 o 
  -3  -1  11      796.67      782.84     61.06 o 
  -2  -1  11     4956.02     4954.54    109.69 o 
  -1  -1  11     1802.52     1709.56     66.10 o 
   0  -1  11      220.12      230.29     22.85 o 
   1  -1  11      124.47      140.72     22.42 o 
   2  -1  11     1032.82      971.21     76.11 o 
   3  -1  11       18.54       -4.79     25.34 o 
   4  -1  11        5.47      -12.64     37.23 o 
   5  -1  11       69.63       26.66     43.29 o 
   6  -1  11       81.73      -15.06     45.02 o 
 -16   0  11        9.93      -37.30     29.83 o 
 -15   0  11        1.51        4.32     29.13 o 
 -14   0  11        1.12      -33.28     26.10 o 
 -13   0  11       28.47      -43.08     34.46 o 
 -12   0  11       73.99       55.03     34.98 o 
 -11   0  11      213.09      255.94     38.24 o 
 -10   0  11        0.86      -22.39     19.06 o 
  -9   0  11     4353.40     4116.06    109.68 o 
  -8   0  11      133.12       92.01     20.96 o 
  -7   0  11     2643.30     2413.79     73.28 o 
  -6   0  11      749.87      784.69     32.93 o 
  -5   0  11     4723.33     4747.96    114.63 o 
  -4   0  11     1055.95     1044.45     83.82 o 
  -3   0  11      866.84      793.25     32.32 o 
  -2   0  11     1817.32     1727.43     49.11 o 
  -1   0  11      253.47      251.66     22.79 o 
   0   0  11     2388.26     2495.23     81.61 o 
   1   0  11     1037.54     1071.79     50.71 o 
   2   0  11     1129.93     1107.87     53.69 o 
   3   0  11       94.31      113.44     37.18 o 
   4   0  11      515.85      592.00     93.33 o 
   5   0  11      134.42      136.79     59.22 o 
 -16   1  11      784.53      785.54     74.99 o 
 -15   1  11      174.70      225.26     90.12 o 
 -14   1  11      630.20      639.90     99.73 o 
 -13   1  11       21.97       39.46     28.26 o 
 -12   1  11      233.68      263.08     40.28 o 
 -11   1  11        0.71       23.30     18.98 o 
 -10   1  11       17.81        8.49     16.14 o 
  -9   1  11        0.50        7.20     15.63 o 
  -8   1  11      114.15       86.16     19.41 o 
  -7   1  11     1018.94     1026.10     38.59 o 
  -6   1  11       12.76       20.87     14.92 o 
  -5   1  11     2544.12     2715.02     67.11 o 
  -4   1  11     1367.66     1372.90     53.71 o 
  -3   1  11     1993.50     2019.93     60.78 o 
  -2   1  11        7.07       -0.69     15.00 o 
  -1   1  11       81.11       87.41     34.16 o 
   0   1  11      407.85      385.62     33.36 o 
   1   1  11       22.41       34.95     19.99 o 
   2   1  11       77.34      138.43     30.86 o 
   3   1  11      414.06      488.72     59.36 o 
   4   1  11        0.35      -17.20     28.58 o 
   5   1  11      269.60      233.92     69.61 o 
 -16   2  11       16.64       17.78     33.24 o 
 -15   2  11        1.32      -11.77     31.95 o 
 -14   2  11        3.80        6.73     25.56 o 
 -13   2  11      133.32       46.77     28.52 o 
 -12   2  11     1509.34     1497.25     64.90 o 
 -11   2  11        0.22        5.37     17.35 o 
 -10   2  11     4173.62     4541.54    118.48 o 
  -9   2  11       45.35       12.47     16.26 o 
  -8   2  11     5157.45     5646.14    165.45 o 
  -7   2  11        7.44      -11.08     29.78 o 
  -6   2  11     5742.34     5872.78    166.06 o 
  -5   2  11      524.96      556.58     64.95 o 
  -4   2  11     1237.87     1178.48     50.19 o 
  -3   2  11     1815.87     2025.70     62.03 o 
  -2   2  11        9.54       21.58     16.25 o 
  -1   2  11      541.25      601.54     38.49 o 
   0   2  11      103.05      120.91     23.90 o 
   1   2  11      793.20      906.98     75.96 o 
   2   2  11      405.37      315.44     39.58 o 
   3   2  11       84.82       69.27     31.08 o 
   4   2  11      140.19       40.52     40.43 o 
 -16   3  11      183.17      252.62     74.80 o 
 -15   3  11      189.71      137.31     54.72 o 
 -14   3  11      612.10      573.82     86.23 o 
 -13   3  11        0.70       11.53     25.00 o 
 -12   3  11        1.48       22.39     51.51 o 
 -11   3  11     1443.00     1685.94     81.10 o 
 -10   3  11      445.95      405.40     42.86 o 
  -9   3  11     1720.92     1623.97    107.53 o 
  -8   3  11      345.58      447.42     64.07 o 
  -7   3  11     6020.71     6217.10    257.65 o 
  -6   3  11      868.63      940.90     57.83 o 
  -5   3  11     4594.29     4793.93    143.44 o 
  -4   3  11       68.08       54.27     19.62 o 
  -3   3  11      431.53      416.57     30.90 o 
  -2   3  11      518.25      385.29     31.58 o 
  -1   3  11       22.73       11.34     28.64 o 
   0   3  11       73.50       62.89     25.17 o 
   1   3  11       50.17       32.52     24.03 o 
   2   3  11      205.58      267.70     39.33 o 
   3   3  11       21.59       15.17     22.44 o 
 -17   4  11        0.28       37.75     49.35 o 
 -16   4  11        2.08      -34.98     34.11 o 
 -15   4  11       21.40       71.42     33.22 o 
 -14   4  11       78.28       64.34     31.94 o 
 -13   4  11       83.74       53.88     27.06 o 
 -12   4  11      285.02      237.81     81.38 o 
 -11   4  11       19.81       46.24     24.67 o 
 -10   4  11     1198.64     1197.85     98.35 o 
  -9   4  11      624.18      526.03     67.70 o 
  -8   4  11       39.98       43.63     23.98 o 
  -7   4  11      855.97      770.00     78.44 o 
  -6   4  11      115.83      108.26     35.41 o 
  -5   4  11        3.08      -13.35     14.19 o 
  -4   4  11      271.53      303.78     44.63 o 
  -3   4  11       58.74       55.59     21.33 o 
  -2   4  11      209.83      191.69     28.92 o 
  -1   4  11     2152.77     2035.71     77.33 o 
   0   4  11      271.88      249.52     34.81 o 
   1   4  11     1297.92     1453.30     60.96 o 
   2   4  11        0.10      -28.79     19.19 o 
   3   4  11      281.69      322.70     31.97 o 
 -17   5  11      155.69      272.88     77.92 o 
 -16   5  11      223.16      184.03     44.63 o 
 -15   5  11      468.42      576.88     62.04 o 
 -14   5  11      167.89      165.79     39.52 o 
 -13   5  11      233.00      301.16     69.61 o 
 -12   5  11      767.28      755.33     58.13 o 
 -11   5  11      132.49      128.30     45.37 o 
 -10   5  11     1375.44     1321.48     98.00 o 
  -9   5  11      726.29      783.16     59.14 o 
  -8   5  11     2638.61     3005.87    156.18 o 
  -7   5  11       48.76       77.40     37.75 o 
  -6   5  11     2681.41     2817.77    109.17 o 
  -5   5  11        2.12       -0.85     27.10 o 
  -4   5  11       32.93       31.96     18.78 o 
  -3   5  11      259.87      262.76     46.14 o 
  -2   5  11      196.02      178.99     56.68 o 
  -1   5  11      109.05       87.43     26.56 o 
   0   5  11      168.13      106.32     29.50 o 
   1   5  11        0.23       14.66     26.09 o 
   2   5  11      116.38       82.63     32.31 o 
 -17   6  11       53.79       38.12     41.90 o 
 -16   6  11        0.42      -16.12     27.59 o 
 -15   6  11      353.08      304.66     47.50 o 
 -14   6  11       46.69       35.03     28.71 o 
 -13   6  11     1205.60     1106.08    100.43 o 
 -12   6  11      280.29      294.53     57.83 o 
 -11   6  11      966.92      942.45     87.96 o 
 -10   6  11        1.48        0.87     30.99 o 
  -9   6  11      877.02     1068.16     91.42 o 
  -8   6  11      801.15      907.65     84.84 o 
  -7   6  11       72.13       56.90     24.47 o 
  -6   6  11      802.30      862.63     59.12 o 
  -5   6  11        9.00       -7.13     21.72 o 
  -4   6  11     1083.86     1112.05     57.77 o 
  -3   6  11        6.99      -17.05     23.00 o 
  -2   6  11     1453.77     1392.00     67.13 o 
  -1   6  11      358.89      248.18     36.84 o 
   0   6  11      329.00      310.72     41.53 o 
   1   6  11       23.70       43.60     30.98 o 
 -17   7  11        0.96        1.39     38.18 o 
 -16   7  11        1.13       -1.74     29.03 o 
 -15   7  11       20.69       21.24     30.21 o 
 -14   7  11       99.68       98.70     46.75 o 
 -13   7  11      608.89      690.35     84.32 o 
 -12   7  11      742.27      652.43     78.61 o 
 -11   7  11      413.38      437.72     66.49 o 
 -10   7  11       14.38       44.67     33.94 o 
  -9   7  11      162.91      254.88     53.50 o 
  -8   7  11      293.51      196.52     46.92 o 
  -7   7  11      137.16      113.16     28.05 o 
  -6   7  11      134.43      107.60     29.96 o 
  -5   7  11       25.15       24.06     25.71 o 
  -4   7  11       71.51       69.72     29.41 o 
  -3   7  11      541.71      510.38     44.29 o 
  -2   7  11       71.27       19.87     23.47 o 
  -1   7  11      707.44      669.10     53.04 o 
   0   7  11        4.66        5.48     26.91 o 
 -16   8  11      259.53      224.88     45.02 o 
 -15   8  11       19.69       38.96     40.34 o 
 -14   8  11      562.85      491.74     73.93 o 
 -13   8  11        1.96      -11.77     31.51 o 
 -12   8  11      316.95      418.50     66.49 o 
 -11   8  11      491.37      599.27     74.45 o 
 -10   8  11      231.37      246.05     52.12 o 
  -9   8  11      915.06     1082.53     92.98 o 
  -8   8  11       79.82       37.60     27.27 o 
  -7   8  11     1315.28     1461.17    106.23 o 
  -6   8  11      735.43      630.82     56.38 o 
  -5   8  11      401.13      386.35     47.53 o 
  -4   8  11      277.03      257.71     42.97 o 
  -3   8  11        2.26        7.19     28.55 o 
  -2   8  11       16.48       26.55     24.96 o 
  -1   8  11       31.69       16.06     25.69 o 
 -16   9  11       24.77       22.16     42.42 o 
 -15   9  11      469.99      557.19     82.07 o 
 -14   9  11       91.84       88.48     43.98 o 
 -13   9  11     1229.43     1305.55    106.31 o 
 -12   9  11      140.23       53.68     38.44 o 
 -11   9  11      906.07      941.41     89.69 o 
 -10   9  11        0.24        3.46     33.42 o 
  -9   9  11       63.07       31.17     33.07 o 
  -8   9  11        4.71       63.15     28.00 o 
  -7   9  11       96.10       82.14     30.61 o 
  -6   9  11       36.96       32.75     27.96 o 
  -5   9  11        5.16      -24.44     26.32 o 
  -4   9  11      644.39      544.17     57.32 o 
  -3   9  11      117.58      105.94     35.03 o 
 -15  10  11        2.07       62.33     43.29 o 
 -14  10  11       11.49      -40.34     31.34 o 
 -13  10  11      114.56       50.73     43.63 o 
 -12  10  11      106.14      141.12     47.10 o 
 -11  10  11       27.83       16.28     34.63 o 
 -10  10  11      105.52      100.08     41.21 o 
  -9  10  11      718.80      680.03     62.51 o 
  -8  10  11      163.52      138.99     34.78 o 
  -7  10  11      458.50      489.28     52.59 o 
  -6  10  11      107.56      106.74     34.11 o 
  -5  10  11      615.88      511.22     55.16 o 
  -4  10  11        3.89       -8.64     27.04 o 
 -14  11  11      468.40      530.88     77.05 o 
 -13  11  11        1.94        0.35     34.46 o 
 -12  11  11      150.23      181.29     50.91 o 
 -11  11  11        2.22       -9.00     33.42 o 
 -10  11  11       72.69       97.42     33.00 o 
  -9  11  11       18.35       28.69     35.76 o 
  -8  11  11        1.59       11.32     26.58 o 
  -7  11  11       26.84       18.46     28.41 o 
  -6  11  11      145.15      126.04     67.27 o 
 -13  12  11        1.12       -1.21     37.75 o 
 -12  12  11      149.55      123.80     46.40 o 
 -11  12  11       51.49       28.22     35.67 o 
 -10  12  11      223.51      304.66     44.29 o 
  -9  12  11        0.84       15.31     28.87 o 
  -8  12  11      117.41      187.81     39.74 o 
  -2 -15  12       40.90       19.84     21.15 o 
  -1 -15  12       18.72       42.83     32.05 o 
   0 -15  12      129.23      122.02     33.03 o 
   1 -15  12       25.29       -1.61     22.10 o 
   2 -15  12       13.43       33.25     30.57 o 
   3 -15  12      272.69      244.41     36.22 o 
   4 -15  12        1.93       33.01     21.28 o 
  -4 -14  12       24.52       16.12     22.69 o 
  -3 -14  12       39.69       27.60     23.12 o 
  -2 -14  12      149.97       96.93     26.10 o 
  -1 -14  12        0.33        8.44     19.83 o 
   0 -14  12      213.06      318.19     70.63 o 
   1 -14  12        6.28      -30.13     20.09 o 
   2 -14  12      282.48      331.36     44.09 o 
   3 -14  12       12.86       18.12     21.55 o 
   4 -14  12       47.25       77.65     23.71 o 
   5 -14  12       16.42       14.28     20.70 o 
   6 -14  12        0.00       -1.03     20.72 o 
  -6 -13  12       63.88       80.47     26.89 o 
  -5 -13  12       72.03       51.46     25.18 o 
  -4 -13  12        0.39      -23.38     19.25 o 
  -3 -13  12        5.95       -7.58     19.04 o 
  -2 -13  12        0.15       12.75     20.57 o 
  -1 -13  12        0.02        0.76     19.15 o 
   0 -13  12        0.15        8.57     19.20 o 
   1 -13  12       20.69       15.26     23.84 o 
   2 -13  12      130.98      118.12     27.91 o 
   3 -13  12       18.42       29.79     23.80 o 
   4 -13  12       58.94       99.83     24.86 o 
   5 -13  12        4.05      -26.67     18.18 o 
   6 -13  12       65.19       97.64     26.51 o 
  -7 -12  12      102.92      119.45     30.11 o 
  -6 -12  12       33.12       43.05     23.20 o 
  -5 -12  12      295.46      250.31     34.92 o 
  -4 -12  12       51.55       15.50     21.07 o 
  -3 -12  12      203.12      216.26     32.14 o 
  -2 -12  12        4.01       14.62     19.55 o 
  -1 -12  12      798.15      883.68     53.00 o 
   0 -12  12       24.32       27.33     20.30 o 
   1 -12  12      445.11      555.51     55.64 o 
   2 -12  12       88.16      112.01     26.88 o 
   3 -12  12      173.40      182.48     31.75 o 
   4 -12  12       87.42      133.52     25.96 o 
   5 -12  12        7.14       -0.52     19.00 o 
   6 -12  12       31.66       18.39     21.89 o 
   7 -12  12      159.38      182.23     30.82 o 
  -8 -11  12      155.41      166.24     33.64 o 
  -7 -11  12      344.75      327.13     39.01 o 
  -6 -11  12       10.63      -15.30     19.63 o 
  -5 -11  12       96.02      157.54     28.70 o 
  -4 -11  12      298.27      355.72     63.68 o 
  -3 -11  12      297.89      327.10     35.01 o 
  -2 -11  12      673.78      770.28     49.38 o 
  -1 -11  12       17.48       26.06     20.25 o 
   0 -11  12      277.96      396.38     38.13 o 
   1 -11  12       41.54       23.02     22.85 o 
   2 -11  12      151.23      168.76     42.59 o 
   3 -11  12      173.61      166.86     25.27 o 
   4 -11  12       24.79       48.34     20.92 o 
   5 -11  12       74.26       31.89     20.87 o 
   6 -11  12       19.19       17.16     21.71 o 
   7 -11  12       65.42       19.09     22.73 o 
  -9 -10  12       19.50       38.48     26.38 o 
  -8 -10  12       83.01       49.79     24.87 o 
  -7 -10  12      168.62      180.84     31.11 o 
  -6 -10  12      190.91      124.40     37.49 o 
  -5 -10  12      409.60      523.15     42.69 o 
  -4 -10  12     1298.64     1091.34     57.29 o 
  -3 -10  12      736.66      880.40     75.27 o 
  -2 -10  12      518.26      386.03     36.68 o 
  -1 -10  12       48.90       42.71     20.59 o 
   0 -10  12      382.58      331.74     38.89 o 
   1 -10  12       21.32       33.23     21.34 o 
   2 -10  12       38.64       20.45     19.61 o 
   3 -10  12      177.97      158.24     28.74 o 
   4 -10  12        9.35       -2.16     16.52 o 
   5 -10  12      133.48      105.36     24.90 o 
   6 -10  12      194.70      201.19     30.31 o 
   7 -10  12       34.47       20.95     23.28 o 
 -10  -9  12      517.94      521.42     49.91 o 
  -9  -9  12       76.81       76.48     59.23 o 
  -8  -9  12      867.95      848.78     55.41 o 
  -7  -9  12       29.85       35.64     22.16 o 
  -6  -9  12      599.79      519.83     42.75 o 
  -5  -9  12      347.88      386.31     36.60 o 
  -4  -9  12        6.97       -9.17     16.85 o 
  -3  -9  12     1975.27     2100.21     75.77 o 
  -2  -9  12      100.14      150.60     26.61 o 
  -1  -9  12     1657.33     1563.34     64.13 o 
   0  -9  12       61.40       19.66     18.75 o 
   1  -9  12      615.49      798.53     68.15 o 
   2  -9  12       37.15       13.78     19.38 o 
   3  -9  12        0.62       31.98     17.52 o 
   4  -9  12       12.04       12.85     18.17 o 
   5  -9  12      199.97      205.37     28.41 o 
   6  -9  12      171.81      197.82     50.30 o 
   7  -9  12        1.66       11.91     70.82 o 
 -11  -8  12        0.67        5.05     17.36 o 
 -10  -8  12       35.33       37.22     17.99 o 
  -9  -8  12       57.40       77.37     21.67 o 
  -8  -8  12      490.93      636.58     34.48 o 
  -7  -8  12        5.24       15.67     14.09 o 
  -6  -8  12     1727.74     1822.40     59.38 o 
  -5  -8  12        0.31        1.03     12.31 o 
  -4  -8  12     3303.52     3673.42     78.75 o 
  -3  -8  12       23.08       -1.67     12.66 o 
  -2  -8  12      265.08      279.60     31.11 o 
  -1  -8  12      288.72      275.03     23.78 o 
   0  -8  12      393.72      417.04     36.81 o 
   1  -8  12      150.27      115.78     24.48 o 
   2  -8  12        2.04       -0.92     15.35 o 
   3  -8  12        1.10      -22.27     14.85 o 
   4  -8  12      269.87      349.22     33.38 o 
   5  -8  12      209.14      121.10     37.61 o 
   6  -8  12      565.97      463.00     88.48 o 
   7  -8  12      100.59       44.50     53.50 o 
 -12  -7  12       86.09      107.26     27.59 o 
 -11  -7  12      164.39      106.67     23.46 o 
 -10  -7  12      149.31      120.15     24.69 o 
  -9  -7  12      353.87      267.01     27.20 o 
  -8  -7  12      319.17      391.20     30.18 o 
  -7  -7  12       31.84       -0.50     12.76 o 
  -6  -7  12      147.83      105.36     16.95 o 
  -5  -7  12      203.13      346.81     28.36 o 
  -4  -7  12       32.28       16.02     13.36 o 
  -3  -7  12      554.10      621.94     39.84 o 
  -2  -7  12      526.02      502.88     30.11 o 
  -1  -7  12       29.82       27.42     14.10 o 
   0  -7  12      559.09      540.40     32.26 o 
   1  -7  12       16.26       17.82     18.10 o 
   2  -7  12       40.35       48.42     20.79 o 
   3  -7  12       49.06       21.89     17.48 o 
   4  -7  12      350.38      448.51     57.12 o 
   5  -7  12        9.04       29.95     43.81 o 
   6  -7  12      617.16      668.01     98.00 o 
   7  -7  12       58.33       42.59     56.10 o 
 -13  -6  12       91.43       80.65     28.36 o 
 -12  -6  12        5.45      -10.02     21.80 o 
 -11  -6  12      725.17      708.37     42.07 o 
 -10  -6  12       51.04       44.76     18.17 o 
  -9  -6  12      339.95      334.77     29.50 o 
  -8  -6  12      164.94      167.05     19.84 o 
  -7  -6  12     1490.48     1484.75     74.64 o 
  -6  -6  12      198.07      168.69     27.00 o 
  -5  -6  12     1693.31     1745.11     63.20 o 
  -4  -6  12     1568.92     1604.68     50.34 o 
  -3  -6  12      897.51      874.39     37.81 o 
  -2  -6  12      280.92      210.57     22.49 o 
  -1  -6  12       33.45       12.64     13.62 o 
   0  -6  12       38.06       17.80     14.19 o 
   1  -6  12      309.28      375.18     25.50 o 
   2  -6  12        1.92       27.91     25.02 o 
   3  -6  12      815.82      820.43     66.96 o 
   4  -6  12        1.05       50.04     41.21 o 
   5  -6  12      926.10     1024.87    113.24 o 
   6  -6  12      192.34      110.30     56.79 o 
   7  -6  12      259.07      226.31     68.05 o 
 -13  -5  12      216.32      185.63     53.75 o 
 -12  -5  12       27.51       13.47     21.56 o 
 -11  -5  12       89.29       84.20     26.00 o 
 -10  -5  12      216.74      225.25     24.48 o 
  -9  -5  12      816.15      924.52     39.69 o 
  -8  -5  12     1287.58     1466.95     47.38 o 
  -7  -5  12      349.26      423.85     26.92 o 
  -6  -5  12     2096.51     2440.39     61.10 o 
  -5  -5  12       86.75       42.94     15.11 o 
  -4  -5  12      302.95      353.82     30.82 o 
  -3  -5  12      133.10      127.17     18.57 o 
  -2  -5  12      393.29      400.73     31.60 o 
  -1  -5  12      241.13      248.76     23.64 o 
   0  -5  12      430.97      386.03     28.48 o 
   1  -5  12      215.40      181.06     27.12 o 
   2  -5  12      222.19      195.68     42.85 o 
   3  -5  12      142.97       67.53     44.50 o 
   4  -5  12      175.89      153.24     55.41 o 
   5  -5  12       81.19       89.17     52.12 o
[truncated: 78,952 more chars]
